# Supplementary material for: Records of threatened bird and mammal species in Mato Grosso do Sul State, Brazil
Source: Data Brief. 2018 Feb 23;17:1326–30. doi: 10.1016/j.dib.2018.02.052 (PMC5988451; doi:10.1016/j.dib.2018.02.052)
Supplement: Supplementary file 2 — Supplementary material [file mmc2.xlsx]

## Sheet: Records of Threatened Birds
Class	Order	Family	Genus	Specie	Common name	Brazil Category: MMA Portaria Nº 444/2014	IUCN Category	Locality	Environment and Type Vegetation Ocurrency Species	Biome	River Basin	Country/State	County	(Coordinate system in decimal degrees) Y	(Coordinate system in decimal degrees)X	Reference
Aves	Galliformes	Cracidae	Aburria	Aburria jacutinga (Spix, 1825)	jacutinga-de-garganta-azul	EN	EN	RPPN Fazenda Rio Negro	Dry Forest/Riparian Forest and Grassland	Pantanal	Rio Negro/Paraguai	Brasil/MS	Aquidauana	-19.5747	-56.2436	Fibracon Consultoria, Perícias e Projetos Ambientais.2006-2009.Relatório Consolidado da PCH Alto Sucuriú.Chapadão do Sul, MS. Aquidauana, MS.
Aves	Galliformes	Cracidae	Aburria	Aburria jacutinga (Spix, 1825)	jacutinga-de-garganta-azul	EN	EN	PCH Alto Sucuriu	Riparian Forest	Cerrado	Rio Sucuriu/Parana	Brasil/MS	Chapadao do Sul	-19.1433	-52.9639	Conservação Internacional. 2009.Plano de Manejo - RPPN Fazenda Rio Negro. Campo Grande.MS.
Aves	Passeriformes	Tyrannidae	Alectrurus	Alectrurus risora (Vieillot, 1824)	tesoura-do-campo	None	VU	Faz. Quebracho/Porto Quebracho	Chaco	Pantanal	Paraguai	Brasil/MS	Porto Murtinho	-21.8333	-57.8833	Nunes, A. P. 2010. Estado de conservação da avifauna ameaçada de extinção ocorrente no Pantanal, Brasil. Atualidades Ornitológicas On-line nº 157. Setembro/outubro.
Aves	Passeriformes	Tyrannidae	Alectrurus	Alectrurus risora (Vieillot, 1824)	tesoura-do-campo	None	VU	Faz. Braunal	Chaco	Pantanal	Paraguai	Brasil/MS	Porto Murtinho	-22.1	-57.7333	Straube,F. C.,Urben-Filho, A., Pivatto, M.A.C., Nunes, A. P., Tomas, W. M. 2006. Nova contribuição à ornitologia do Chaco brasileiro (Mato Grosso do Sul, Brasil). Atualidades Ornitológicas Nº 134 - Novembro/Dezembro.
Aves	Passeriformes	Tyrannidae	Alectrurus	Alectrurus risora (Vieillot, 1824)	tesoura-do-campo	None	VU	Faz. Sanga Funda	Chaco	Pantanal	Paraguai	Brasil/MS	Porto Murtinho	-22.0667	-57.5667	Straube,F. C.,Urben-Filho, A., Pivatto, M.A.C., Nunes, A. P., Tomas, W. M. 2006. Nova contribuição à ornitologia do Chaco brasileiro (Mato Grosso do Sul, Brasil). Atualidades Ornitológicas Nº 134 - Novembro/Dezembro.
Aves	Passeriformes	Tyrannidae	Alectrurus	Alectrurus risora (Vieillot, 1824)	tesoura-do-campo	None	VU	Faz. Porto Conceição	Chaco	Pantanal	Paraguai	Brasil/MS	Porto Murtinho	-21.4667	-57.9167	Straube,F. C.,Urben-Filho, A., Pivatto, M.A.C., Nunes, A. P., Tomas, W. M. 2006. Nova contribuição à ornitologia do Chaco brasileiro (Mato Grosso do Sul, Brasil). Atualidades Ornitológicas Nº 134 - Novembro/Dezembro.
Aves	Passeriformes	Tyrannidae	Alectrurus	Alectrurus risora (Vieillot, 1824)	tesoura-do-campo	None	VU	Rio Taruma	Chaco	Pantanal	Paraguai	Brasil/MS	Porto Murtinho	-21.5333	-57.8167	Straube,F. C.,Urben-Filho, A., Pivatto, M.A.C., Nunes, A. P., Tomas, W. M. 2006. Nova contribuição à ornitologia do Chaco brasileiro (Mato Grosso do Sul, Brasil). Atualidades Ornitológicas Nº 134 - Novembro/Dezembro.
Aves	Passeriformes	Tyrannidae	Alectrurus	Alectrurus tricolor (Vieillot, 1817)	galito	VU	VU	Parque Nacional das Emas	Grassland	Cerrado	Parana	Brasil/MS	Costa Rica	-18.19	-52.98	IBAMA.2006.Plano de Manejo Parna das Emas.Brasilia.Distrito Federal.
Aves	Passeriformes	Tyrannidae	Alectrurus	Alectrurus tricolor (Vieillot, 1817)	galito	VU	VU	Fazenda Rio Negro	Grassland	Pantanal	Paraguai	Brasil/MS	Nhecolândia	-19.4997	-56.2261	Cestari, C. 2006. Primeiro registro documentado de Acectrurus tricolor para o Pantanal, Brasil. Revista Brasileira de Ornitologia. 14(2): 155-156.
Aves	Passeriformes	Tyrannidae	Alectrurus	Alectrurus tricolor (Vieillot, 1817)	galito	VU	VU	Fazenda Pantano	Grassland	Cerrado	Rio da Prata/Parana	Brasil/MS	Ribas do Rio Pardo	-21.0024	-53.8136	Casa da Floresta Acessoria Ambiental. Frigg. Primeiro relatório de fauna e flora - Fazenda Pantano. Ribas do Rio Pardo, MS. 2012. Agosto. Piracicaba-SP.
Aves	Passeriformes	Tyrannidae	Alectrurus	Alectrurus tricolor (Vieillot, 1817)	galito	VU	VU	Faz. Aguape	Grassland	Pantanal	Rio Negro/Paraguai	Brasil/MS	Aquidauana	-20.1	-55.95	Nunes, A. P. 2010. Estado de conservação da avifauna ameaçada de extinção ocorrente no Pantanal, Brasil. Atualidades Ornitológicas On-line nº 157. Setembro/outubro.
Aves	Passeriformes	Tyrannidae	Alectrurus	Alectrurus tricolor (Vieillot, 1817)	galito	VU	VU	RPPN Fazenda Rio Negro	Grassland	Pantanal	Rio Negro/Paraguai	Brasil/MS	Aquidauana	-19.5	-56.2833	Nunes, A. P. 2010. Estado de conservação da avifauna ameaçada de extinção ocorrente no Pantanal, Brasil. Atualidades Ornitológicas On-line nº 157. Setembro/outubro.
Aves	Passeriformes	Tyrannidae	Alectrurus	Alectrurus tricolor (Vieillot, 1817)	galito	VU	VU	RPPN Fazenda Rio Negro	Grassland	Pantanal	Rio Negro/Paraguai	Brasil/MS	Aquidauana	-19.5747	-56.2436	Conservação Internacional. Plano de Manejo - RPPN Fazenda Rio Negro. 2009. Aquidauana, MS.
Aves	Psittaciformes	Psittacidae	Alipiopsitta	Alipiopsitta xanthops (Spix, 1824)	papagaio-galego	NT	NT	RPPN Estancia Mimosa	Dry Forest	Cerrado	Paraguai	Brasil/MS	Bonito	-20.9583	-56.5333	Godoi, M.N., Pivatto, M.C.,Mello, A. Vieira de ,Laps R. R.& Souza, F. S.2014.Aves da RPPN Estância Mimosa, Serra da Bodoquena, Mato Grosso do Sul, Brasil.Atuallidades Ornitológicas Nº 174 - Março/Abril.
Aves	Psittaciformes	Psittacidae	Alipiopsitta	Alipiopsitta xanthops (Spix, 1824)	papagaio-galego	NT	NT	PCH Bandeirante e PCH Areado	Riparian Forest	Cerrado	Rio Suciriu/Parana	Brasil/MS	Chapadao do Sul/Inocência	-19.52	-52.51	Fibracon Consultoria, Perícias e Projetos Ambientais.2008.Relatório de Caracterização da Fauna Terrestre PCH Bandeirante e PCH Areado.Chapadão do Sul e Inocência, MS.
Aves	Psittaciformes	Psittacidae	Alipiopsitta	Alipiopsitta xanthops (Spix, 1824)	papagaio-galego	NT	NT	Usina do Rio Parana	Dry Forest and Agriculture	Mata Atlantica	Parana	Brasil/MS	Bataypora	-22.4561	-53.2894	Fibracon Consultoria,Perícias e Projetos Ambientais. 2011-2012. Programa de Monitoramento da Fauna, UFN 3, Relatorio Consolidado, Três Lagoas, MS.
Aves	Psittaciformes	Psittacidae	Alipiopsitta	Alipiopsitta xanthops (Spix, 1824)	papagaio-galego	NT	NT	Agro Energia Santa Luzia Ltda.	Dry Foresst/Exotic Pasture and Agriculture	Cerrado	Parana	Brasil/MS	Nova Alvorada do Sul	-21.5249	-54.2202	Arater. ETH - Bioenergia S/A. Plano de Automonitoramento - Agro Energia Santa Luzia S/A. PAM 2010/2011. Parte I de III. Dezembro/2011. Nova Alvorada do Sul, MS.
Aves	Psittaciformes	Psittacidae	Alipiopsitta	Alipiopsitta xanthops (Spix, 1824)	papagaio-galego	NT	NT	Buriti Agroindustrial Ltda.	Dry Foresst/Exotic Pasture and Agriculture	Cerrado	Parana	Brasil/MS	Bataguassu	-21.8406	-52.9278	Projec - Engenharia Ambiental. 2007. Estudo de Impacto Ambiental. Buriti Agroindustrial Ltda. Projeto 726/70/07. Bataguassu, MS.
Aves	Psittaciformes	Psittacidae	Alipiopsitta	Alipiopsitta xanthops (Spix, 1824)	papagaio-galego	NT	NT	Agro Energia Santa Luzia Ltda - Cor. São José	Dry Foresst/Grassland and Agriculture	Cerrado	Rios Ivinhema e Pardo/Parana	Brasil/MS	Nova Alvorada do Sul	-21.5791	-54.2821	ARATER. ETH Bioenergia S/A. 2010. EIA- Usina Santa Luzia Ltda. Resultado da 1ª campanha de monitoramento ambiental - Programas ambientais de biota e qualidade das águas. Agro Energia Santa Luzia Ltda. Junho. Nova Alvorada do Sul, MS.
Aves	Psittaciformes	Psittacidae	Alipiopsitta	Alipiopsitta xanthops (Spix, 1824)	papagaio-galego	NT	NT	BBE Brasil Bioenergia	Dry Forest Agriculture and Grassland	Cerrado	Corr. Baile/Parana	Brasil/MS	Nova Andradina	-22.3639	-53.3322	FIBRA. 2008. Estudo de Impacto Ambiental. Usina de Biodiesel BBE Brasil BioEnergia S/A. Caracterização e Diagnóstico Ambiental. Volume 2. Setembro. Nova Andradina, MS.
Aves	Psittaciformes	Psittacidae	Alipiopsitta	Alipiopsitta xanthops (Spix, 1824)	papagaio-galego	NT	NT	RPPN São Geraldo	Dry Forest and Riparian Forest	Cerrado	Rio Sucuri/Formoso/Miranda	Brasil/MS	Bonito	-21.266	-56.556	Fibracon Consultoria,Perícias e Projetos Ambientais. 2013. Programa de Monitoramento da RPPN São Geraldo.Relatório Consolidado. Bonito, MS.
Aves	Psittaciformes	Psittacidae	Alipiopsitta	Alipiopsitta xanthops (Spix, 1824)	papagaio-galego	NT	NT	UFN - 3	Dry Forest and Riparian Forest	Cerrado	Rio Parana/Parana	Brasil/MS	Três Lagoas	-21.0242	-51.7685	Fibracon Consultoria,Perícias e Projetos Ambientais. 2011-2012. Programa de Monitoramento da Fauna, UFN 3, Relatorio Consolidado, Três Lagoas, MS.
Aves	Psittaciformes	Psittacidae	Alipiopsitta	Alipiopsitta xanthops (Spix, 1824)	papagaio-galego	NT	NT	PCH Pedra Branca	Dry Forest and Riparian Forest	Cerrado	Rio Sucuriu/Parana	Brasil/MS	Chapadao do Sul	19.1433	-52.9639	Fibracon Consultoria, Perícias e Projetos Ambientais.2006-2009.Relatório Consolidado da PCH Alto Sucuriú.Chapadão do Sul, MS.
Aves	Psittaciformes	Psittacidae	Alipiopsitta	Alipiopsitta xanthops (Spix, 1824)	papagaio-galego	NT	NT	UHE Porto Galeano	Riparian Forest	Cerrado	Rio Sucuriu/Parana	Brasil/MS	Três Lagoas	-20.0592	-52.1657	Fibracon Consultoria, Perícias e Projetos Ambientais.2010.Relatório Consolidado da UHE Porto Galeano.Três Lagoas, MS.
Aves	Psittaciformes	Psittacidae	Alipiopsitta	Alipiopsitta xanthops (Spix, 1824)	papagaio-galego	NT	NT	BBE Brasil Bioenergia	Dry Forest	Cerrado	Cór. Baile/Parana	Brasil/MS	Nova Andradina	-22.3519	-53.4086	FIBRA. 2008. Estudo de Impacto Ambiental. Usina de Biodiesel BBE Brasil BioEnergia S/A. Caracterização e Diagnóstico Ambiental. Volume 2. Setembro. Nova Andradina, MS.
Aves	Psittaciformes	Psittacidae	Alipiopsitta	Alipiopsitta xanthops (Spix, 1824)	papagaio-galego	NT	NT	RPPN Fazenda da Barra	Dry Foret and Riparian Forest	Cerrado	Rio Miranda/Paraguai	Brasil/MS	Bonito	-21.092	-56.2356	Programa de Incentivo às RPPNs do Pantanal. Plano de Manejo - RPPN Fazenda da Barra. 2008. Bonito, MS.
Aves	Psittaciformes	Psittacidae	Alipiopsitta	Alipiopsitta xanthops (Spix, 1824)	papagaio-galego	NT	NT	Chaco	Chaco	Pantanal	Paraguai	Brasil/MS	Porto Murtinho	-21.92	-55.7	Oikos.2007.Caracterização Ecológica de Área Prioritária a Conservação do Chaco Pantaneiro. Porto Murtinho. MS.Fundação O Boticário de Proteção a Natureza, Campo Grande.MS.
Aves	Psittaciformes	Psittacidae	Alipiopsitta	Alipiopsitta xanthops (Spix, 1824)	papagaio-galego	NT	NT	RPPN Fazenda Cabeceira do Prata	Dry Forest and Riparian Forest	Cerrado	Rio Miranda/Paraguai	Brasil/MS	Jardim	-21.4653	-56.4408	Programa de Incentivo às RPPNs. Diagnóstico e Plano de Manejo da RPPN Fazenda Cabeceira do Prata. 2007. Jardim, MS.
Aves	Psittaciformes	Psittacidae	Alipiopsitta	Alipiopsitta xanthops (Spix, 1824)	papagaio-galego	NT	NT	Lagoa Misteriosa	Dry Forest and Riparian Forest and Exotic Pasture	Cerrado	Rio Miranda/Paraguai	Brasil/MS	Jardim	-21.45	-56.45	Photo in Natura. PIVATTO, M. A. C. 2007. Relatório Final - Ornitologia. Caracterização da Avifauna dos Arredores da Lagoa Misteriosa, Jardim, MS. Dezembro.
Aves	Psittaciformes	Psittacidae	Alipiopsitta	Alipiopsitta xanthops (Spix, 1824)	papagaio-galego	NT	NT	Fazenda Pantano	Dry Forest and Riparian Forest	Cerrado	Rio da Prata	Brasil/MS	Ribas do Rio Pardo	-21.0024	-53.8136	Casa da Floresta Acessoria Ambiental. Frigg. Primeiro relatório de fauna e flora - Fazenda Pantano. Ribas do Rio Pardo, MS. 2012. Agosto. Piracicaba-SP.
Aves	Psittaciformes	Psittacidae	Alipiopsitta	Alipiopsitta xanthops (Spix, 1824)	papagaio-galego	NT	NT	RPPN Buraco das Araras	Dry Forest	Cerrado	Rio Miranda/Paraguai	Brasil/MS	Jardim	-21.4936	-56.4189	Programa de Incentivo às RPPNs. Plano de Manejo da RPPN Buraco das Araras. 2008. Jardim, MS.
Aves	Psittaciformes	Psittacidae	Alipiopsitta	Alipiopsitta xanthops (Spix, 1824)	papagaio-galego	NT	NT	Faz. Santa Emília	Riparian Forest	Pantanal	Paraguai	Brasil/MS	Aquidauana	-19.505	-55.6122	Pivatto, M. A. C., Donatelli, R. J., Manço, D. G. 2008. Aves da Fazenda Santa Emília, Aquidauana, MS.
Aves	Psittaciformes	Psittacidae	Alipiopsitta	Alipiopsitta xanthops (Spix, 1824)	papagaio-galego	NT	NT	Planalto do Pantanal	Dry Forest and Riparian Forest	Cerrado	Rio Miranda/Paraguai	Brasil/MS	Bonito/Bodoquena/Jardim	-21.27	-56.69	Pivatto, M.A.C., Ma, Donatelli, R.J., Urben-Filho, A., Milano, M. 2006. Aves do Pantanal da Bodoquena, Estado de Mato Grosso do Sul (Brasil). Atualidades Ornitológicas n° 129, janeiro/fevereiro.
Aves	Psittaciformes	Psittacidae	Alipiopsitta	Alipiopsitta xanthops (Spix, 1824)	papagaio-galego	NT	NT	Fazenda Caité	Dry Forest and Riparian Forest	Pantanal	Paraguai	Brasil/MS	Corumba	-18.7167	-55.25	Nunes, A. P. 2010. Estado de conservação da avifauna ameaçada de extinção ocorrente no Pantanal, Brasil. Atualidades Ornitológicas On-line nº 157. Setembro/outubro.
Aves	Psittaciformes	Psittacidae	Alipiopsitta	Alipiopsitta xanthops (Spix, 1824)	papagaio-galego	NT	NT	Faz. Santa Emília	Dry Forest and Riparian Forest	Pantanal	Paraguai	Brasil/MS	Aquidauana	-19.505	-55.6122	Nunes, A. P. 2010. Estado de conservação da avifauna ameaçada de extinção ocorrente no Pantanal, Brasil. Atualidades Ornitológicas On-line nº 157. Setembro/outubro.
Aves	Psittaciformes	Psittacidae	Alipiopsitta	Alipiopsitta xanthops (Spix, 1824)	papagaio-galego	NT	NT	Faz. Santana	Dry Forest and Riparian Forest	Pantanal	Paraguai	Brasil/MS	Aquidauana	-19.6167	-55.6	Nunes, A. P. 2010. Estado de conservação da avifauna ameaçada de extinção ocorrente no Pantanal, Brasil. Atualidades Ornitológicas On-line nº 157. Setembro/outubro.
Aves	Psittaciformes	Psittacidae	Alipiopsitta	Alipiopsitta xanthops (Spix, 1824)	papagaio-galego	NT	NT	RPPN Fazenda Numirim	Dry Forest and Riparian Forest	Pantanal	Paraguai	Brasil/MS	Corumba	-18.9833	-56.65	Nunes, A. P. 2010. Estado de conservação da avifauna ameaçada de extinção ocorrente no Pantanal, Brasil. Atualidades Ornitológicas On-line nº 157. Setembro/outubro.
Aves	Psittaciformes	Psittacidae	Alipiopsitta	Alipiopsitta xanthops (Spix, 1824)	papagaio-galego	NT	NT	RPPN Faz. Alegria	Dry Forest and Riparian Forest	Pantanal	Paraguai	Brasil/MS	Corumba	-19.05	-56.7833	Nunes, A. P. 2010. Estado de conservação da avifauna ameaçada de extinção ocorrente no Pantanal, Brasil. Atualidades Ornitológicas On-line nº 157. Setembro/outubro.
Aves	Psittaciformes	Psittacidae	Alipiopsitta	Alipiopsitta xanthops (Spix, 1824)	papagaio-galego	NT	NT	Faz. Salinas/Barranco Alto	Dry Forest and Riparian Forest	Pantanal	Paraguai	Brasil/MS	Corumba	-19.5833	-56.65	Nunes, A. P. 2010. Estado de conservação da avifauna ameaçada de extinção ocorrente no Pantanal, Brasil. Atualidades Ornitológicas On-line nº 157. Setembro/outubro.
Aves	Psittaciformes	Psittacidae	Alipiopsitta	Alipiopsitta xanthops (Spix, 1824)	papagaio-galego	NT	NT	Faz. Aguapé	Dry Forest and Riparian Forest	Pantanal	Paraguai	Brasil/MS	Aquidauana	-20.1	-55.95	Nunes, A. P. 2010. Estado de conservação da avifauna ameaçada de extinção ocorrente no Pantanal, Brasil. Atualidades Ornitológicas On-line nº 157. Setembro/outubro.
Aves	Psittaciformes	Psittacidae	Alipiopsitta	Alipiopsitta xanthops (Spix, 1824)	papagaio-galego	NT	NT	RPPN Fazenda Rio Negro	Dry Forest and Riparian Forest	Pantanal	Paraguai	Brasil/MS	Aquidauana	-19.5	-56.2833	Nunes, A. P. 2010. Estado de conservação da avifauna ameaçada de extinção ocorrente no Pantanal, Brasil. Atualidades Ornitológicas On-line nº 157. Setembro/outubro.
Aves	Psittaciformes	Psittacidae	Alipiopsitta	Alipiopsitta xanthops (Spix, 1824)	papagaio-galego	NT	NT	RPPN Fazenda Caiman	Dry Forest and Riparian Forest	Pantanal	Paraguai	Brasil/MS	Miranda	-19.9333	-56.3333	Nunes, A. P. 2010. Estado de conservação da avifauna ameaçada de extinção ocorrente no Pantanal, Brasil. Atualidades Ornitológicas On-line nº 157. Setembro/outubro.
Aves	Psittaciformes	Psittacidae	Alipiopsitta	Alipiopsitta xanthops (Spix, 1824)	papagaio-galego	NT	NT	Fibria Celulose S/A	Dry Forest and Riparian Forest	Cerrado	Parana	Brasil/MS	Três Lagoas	-20.9386	-52.4753	Poyry.2011.Estudo de Impacto Ambiental. EIA/RIMA da Expansão da Unidade Industrial. Fibria Celulose S/A. Unidade Três Lagoas. Abril. São Paulo, SP.
Aves	Psittaciformes	Psittacidae	Alipiopsitta	Alipiopsitta xanthops (Spix, 1824)	papagaio-galego	NT	NT	PE das Nascentes do Rio Taquari	Dry Forest	Cerrado	Parana/Paraguai	Brasil/MS	Costa Rica/Alcinopolis	-18.22	-53.329	IMASUL. 2003.Projeto GEF Pantanal/Alto Paraguai. Plano de Manejo do Parque Estadual das Nacentes do Rio Taquari. Encarte 2 - Análise Regional. MS.
Aves	Psittaciformes	Psittacidae	Amazona	Amazona aestiva (Linnaeus, 1758)	papagaio-verdadeiro	NT	LC	Usina Eldorado S/A	Dry Forest and Riparian Forest	Cerrado	Rios Ivinhema e Brilhante/Parana	Brasil/MS	Rio Brilhante	-21.7975	-53.986	Arater. ETH Bioenergia S/A.2010. Estudo de Impacto Ambiental - Usina Eldorado S/A. Dezembro. 2008. Rio Brilhante, MS.
Aves	Psittaciformes	Psittacidae	Amazona	Amazona aestiva (Linnaeus, 1758)	papagaio-verdadeiro	NT	LC	Jateí Bioenergia Ltda.	Riparian Forest and Grassland	Mata Atlantica	Rios Ivinhema e Guiraí/Parana	Brasil/MS	Jateí	-22.7754	-53.8281	PROJEC. 2009. Estudo de Impacto Ambiental. Jateí Bioenergia Ltda. Ampliação Industrial e Agrícola. Volume II. Abril. Jateí, MS.
Aves	Psittaciformes	Psittacidae	Amazona	Amazona aestiva (Linnaeus, 1758)	papagaio-verdadeiro	NT	LC	Parque Estadual Matas do Segredo	Dry Forest/Riparian Forest and Grassland	Cerrado	Parana	Brasil/MS	Campo Grande	-20.393	-54.588	Imasul.2009.Plano de Manejo. Parque Estadual Matas do Segredo. Encarte III - Análise da UC. Campo Grande, MS.
Aves	Psittaciformes	Psittacidae	Amazona	Amazona aestiva (Linnaeus, 1758)	papagaio-verdadeiro	NT	LC	Assentamento Canaã - RPPN Cara da Onça	Riparian Forest and Grassland	Cerrado	Rio Miranda/Paraguai	Brasil/MS	Bodoquena	-20.7378	-56.7375	Bionúcleo. 2010.Plano de Manejo - RPPN Cara da Onça. Bodoquena, MS.
Aves	Psittaciformes	Psittacidae	Amazona	Amazona aestiva (Linnaeus, 1758)	papagaio-verdadeiro	NT	LC	Fazenda Atoledo - RPPN Xodo do Vo Ruy	Dry Forest	Cerrado	Rio Miranda/Paraguai	Brasil/MS	Jardim	-21.8256	-56.0181	Bionúcleo.2010.Plano de Manejo - RPPN Xodó do Vô Ruy. Jardim, MS.
Aves	Psittaciformes	Psittacidae	Amazona	Amazona aestiva (Linnaeus, 1758)	papagaio-verdadeiro	NT	LC	RPPN Fazenda Cabeceira do Prata	Dry Forest and Riparian Forest	Cerrado	Rio Miranda/Paraguai	Brasil/MS	Jardim	-21.4653	-56.4408	Programa de Incentivo às RPPNs.2007. Diagnóstico e Plano de Manejo da RPPN Fazenda Cabeceira do Prata. Jardim, MS.
Aves	Psittaciformes	Psittacidae	Amazona	Amazona aestiva (Linnaeus, 1758)	papagaio-verdadeiro	NT	LC	Lagoa Misteriosa	Dry Forest and Exotic Pasture	Cerrado	Rio Miranda/Paraguai	Brasil/MS	Jardim	-21.45	-56.45	Photo in Natura. PIVATTO, M. A. C. 2007. Relatório Final - Ornitologia. Caracterização da Avifauna dos Arredores da Lagoa Misteriosa, Jardim, MS. Dezembro.
Aves	Psittaciformes	Psittacidae	Amazona	Amazona aestiva (Linnaeus, 1758)	papagaio-verdadeiro	NT	LC	Fazenda Pantano	Dry Forest and Riparian Forest	Cerrado	Rio da Prata	Brasil/MS	Ribas do Rio Pardo	-21.0024	-53.8136	Casa da Floresta Acessoria Ambiental. Frigg. 2012.Primeiro relatório de fauna e flora - Fazenda Pantano. Ribas do Rio Pardo, MS. Agosto. Piracicaba-SP.
Aves	Psittaciformes	Psittacidae	Amazona	Amazona aestiva (Linnaeus, 1758)	papagaio-verdadeiro	NT	LC	Faz. Santa Emília	Riparian Forest	Pantanal	Rio Negro/Paraguai	Brasil/MS	Aquidauana	-19.505	-55.6122	Pivatto, M. A. C., Donatelli, R. J., Manço, D. G. 2008. Aves da Fazenda Santa Emília, Aquidauana, MS.
Aves	Psittaciformes	Psittacidae	Amazona	Amazona aestiva (Linnaeus, 1758)	papagaio-verdadeiro	NT	LC	Planalto do Pantanal	Riparian Forest	Cerrado	Rio Miranda/Paraguai	Brasil/MS	Bonito/Bodoquena/Jardim	-21.27	-56.69	Pivatto, M.A.C., Ma, Donatelli, R.J., Urben-Filho, A., Milano, M. 2006. Aves do Pantanal da Bodoquena, Estado de Mato Grosso do Sul (Brasil). Atualidades Ornitológicas n° 129, janeiro/fevereiro.
Aves	Psittaciformes	Psittacidae	Amazona	Amazona aestiva (Linnaeus, 1758)	papagaio-verdadeiro	NT	LC	Faz. Braunal	Chaco	Pantanal	Paraguai	Brasil/MS	Porto Murtinho	-22.1	-57.7333	Straube,F. C.,Urben-Filho, A., Pivatto, M.A.C., Nunes, A. P., Tomas, W. M. 2006. Nova contribuição à ornitologia do Chaco brasileiro (Mato Grosso do Sul, Brasil). Atualidades Ornitológicas Nº 134 - Novembro/Dezembro.
Aves	Psittaciformes	Psittacidae	Amazona	Amazona aestiva (Linnaeus, 1758)	papagaio-verdadeiro	NT	LC	Faz. Sanga Funda	Chaco	Pantanal	Paraguai	Brasil/MS	Porto Murtinho	-22.179	-57.5667	Straube,F. C.,Urben-Filho, A., Pivatto, M.A.C., Nunes, A. P., Tomas, W. M. 2006. Nova contribuição à ornitologia do Chaco brasileiro (Mato Grosso do Sul, Brasil). Atualidades Ornitológicas Nº 134 - Novembro/Dezembro.
Aves	Psittaciformes	Psittacidae	Amazona	Amazona aestiva (Linnaeus, 1758)	papagaio-verdadeiro	NT	LC	Faz. Porto Conceição	Chaco	Pantanal	Paraguai	Brasil/MS	Porto Murtinho	-21.4667	-57.9167	Straube,F. C.,Urben-Filho, A., Pivatto, M.A.C., Nunes, A. P., Tomas, W. M. 2006. Nova contribuição à ornitologia do Chaco brasileiro (Mato Grosso do Sul, Brasil). Atualidades Ornitológicas Nº 134 - Novembro/Dezembro.
Aves	Psittaciformes	Psittacidae	Amazona	Amazona aestiva (Linnaeus, 1758)	papagaio-verdadeiro	NT	LC	Rio Taruma	Chaco	Pantanal	Paraguai	Brasil/MS	Porto Murtinho	-21.5333	-57.8167	Straube,F. C.,Urben-Filho, A., Pivatto, M.A.C., Nunes, A. P., Tomas, W. M. 2006. Nova contribuição à ornitologia do Chaco brasileiro (Mato Grosso do Sul, Brasil). Atualidades Ornitológicas Nº 134 - Novembro/Dezembro.
Aves	Psittaciformes	Psittacidae	Amazona	Amazona aestiva (Linnaeus, 1758)	papagaio-verdadeiro	NT	LC	RPPN Fazenda da Barra	Dry Forest and Riparian Forest	Cerrado	Rio Miranda/Paraguai	Brasil/MS	Bonito	-21.092	-56.2356	Programa de Incentivo às RPPNs do Pantanal. Plano de Manejo - RPPN Fazenda da Barra. 2008. Bonito, MS.
Aves	Psittaciformes	Psittacidae	Amazona	Amazona aestiva (Linnaeus, 1758)	papagaio-verdadeiro	NT	LC	PHC Ponte Alta	Dry Forest and Riparian Forest	Cerrado	Rio Sucuriú/Parana	Brasil/MS	São Gabriel	-19.41	-54.47	Fibracon Consultoria, Perícias e Projetos Ambientais.2010.Relatório Consolidado da PCH Ponte Alta.Sao Gabriel Do Oeste. MS.
Aves	Psittaciformes	Psittacidae	Amazona	Amazona aestiva (Linnaeus, 1758)	papagaio-verdadeiro	NT	LC	PCH Verde 4 A	Dry Forest and Riparian Forest	Cerrado	Rio verde/Parana	Brasil/MS	Agua Clara	-19.8	-53.39	Fibracon Consultoria, Perícias e Projetos Ambientais.2010.Relatório Consolidado da PCH Verde 4 A. Agua Clara. MS.
Aves	Psittaciformes	Psittacidae	Anodorhynchus	Anodorhynchus hyacinthinus (Latham, 1790)	arara-azul-grande	NT	VU	Fazenda Rio Negro	Riparian Forest	cerradão	Paraguai	Brasil/MS	Aquidauana	-19.5667	-56.2333	Guedes, N. M. R.1993. Biologia reprodutiva da arara-azul (Anodorhynchus hyacinthinus) no Pantanal-MS, Brasil. Piracicaba-SP, ESALQ: 121p.
Aves	Psittaciformes	Psittacidae	Anodorhynchus	Anodorhynchus hyacinthinus (Latham, 1790)	arara-azul-grande	NT	VU	Pantanal do Abobral	Riparian Forest	Pantanal	Paraguai	Brasil/MS	Corumba	-19.6	-56.9333	Raso, T. F., G. H. F. Seixas, N. M. R. Guedes, and A. A. Pinto. 2006. Chlamydophila psittaci in free-living Blue-fronted Amazon parrots (Amazona aestiva) and Hyacinth macaws (Anodorhynchus hyacinthinus) in the Pantanal of Mato Grosso do Sul, Brazil. Veterinary Microbiology In press.
Aves	Psittaciformes	Psittacidae	Anodorhynchus	Anodorhynchus hyacinthinus (Latham, 1790)	arara-azul-grande	NT	VU	RPPN Nhumirim	Dry Forest and Riparian Forest	Pantanal	Paraguai	Brasil/MS	Corumba	-18.9833	-56.65	Ragusa-Netto, J., A. P. Nunes, P. A. Silva, and M. B. Costacurta. In press. Inventário da Avifauna do Corredor Serra de Maracajú-Negro. in Inventário Rápido da Biodiversidade do Corredor Serra de Maracajú-Negro.
Aves	Psittaciformes	Psittacidae	Anodorhynchus	Anodorhynchus hyacinthinus (Latham, 1790)	arara-azul-grande	NT	VU	Pantanal do Miranda Abobral	Dry Forest and Riparian Forest	Pantanal	Paraguai	Brasil/MS	Corumba	-19.85	-56.2833	Ragusa-Netto, J., A. P. Nunes, P. A. Silva, and M. B. Costacurta. In press. Inventário da Avifauna do Corredor Serra de Maracajú-Negro. in Inventário Rápido da Biodiversidade do Corredor Serra de Maracajú-Negro.
Aves	Psittaciformes	Psittacidae	Anodorhynchus	Anodorhynchus hyacinthinus (Latham, 1790)	arara-azul-grande	NT	VU	Pousada Flor de Pequi	Dry Forest and Riparian Forest	Pantanal	Paraguai	Brasil/MS	Corumba	-19.7478	-55.1539	Ragusa-Netto, J., A. P. Nunes, P. A. Silva, and M. B. Costacurta. In press. Inventário da Avifauna do Corredor Serra de Maracajú-Negro. in Inventário Rápido da Biodiversidade do Corredor Serra de Maracajú-Negro.
Aves	Psittaciformes	Psittacidae	Anodorhynchus	Anodorhynchus hyacinthinus (Latham, 1790)	arara-azul-grande	NT	VU	Fazenda Santana	Dry Forest and Riparian Forest	Pantanal	Paraguai	Brasil/MS	Corumba	-19.6372	-55.6114	Ecologia do Pantanal 2002. Curso de Campo.
Aves	Psittaciformes	Psittacidae	Anodorhynchus	Anodorhynchus hyacinthinus (Latham, 1790)	arara-azul-grande	NT	VU	Fazenda Taboco	Dry Forest and Riparian Forest	Pantanal	Paraguai	Brasil/MS	Corumba	-20.0842	-55.6608	Nunes, A. P, Tomas, W. M., Ticianeli, F. A. T. 2005. Aves da Fazenda Nhumirim, Pantanal da Nhecolândia, MS. Documentos 81. Embrapa Pantanal. Dezembro. Corumbá, MS.
Aves	Psittaciformes	Psittacidae	Anodorhynchus	Anodorhynchus hyacinthinus (Latham, 1790)	arara-azul-grande	NT	VU	Fazenda Rio Negro	Dry Forest and Riparian Forest	Pantanal	Paraguai	Brasil/MS	Aquidauana	-19.5667	-56.2333	IMASUL. Projeto GEF Pantanal/Alto Paraguai. Plano de Manejo do Parque Estadual das Nacentes do Rio Taquari. Encarte 2 - Análise Regional. 2003. MS.
Aves	Psittaciformes	Psittacidae	Anodorhynchus	Anodorhynchus hyacinthinus (Latham, 1790)	arara-azul-grande	NT	VU	Fazenda Nhumirim/Embrapa Pantanal	Riparian Forest	Pantanal	Paraguai	Brasil/MS	Nhecolândia	-18.9833	-56.65	Imasul.2008.Plano de Manejo do Parque Estadual do Pantanal do Rio Negro. Encarte 3 - Análise da UC. MS.
Aves	Psittaciformes	Psittacidae	Anodorhynchus	Anodorhynchus hyacinthinus (Latham, 1790)	arara-azul-grande	NT	VU	PE das Nascentes do Rio Taquari	Riparian Forest and Grassland	Cerrado	Parana/Paraguai	Brasil/MS	Costa Rica/Alcinopolis	-18.22	-53.329	Imasul.2008.Plano de Manejo do Parque Estadual do Pantanal do Rio Negro. Encarte 3 - Análise da UC. MS.
Aves	Psittaciformes	Psittacidae	Anodorhynchus	Anodorhynchus hyacinthinus (Latham, 1790)	arara-azul-grande	NT	VU	PE do Pantanal do Rio Negro	Riparian Forest	Cerrado	Paraguai	Brasil/MS	Aquidauana/Corumba	-19.4264	-56.6056	Imasul.2008.Plano de Manejo do Parque Estadual do Pantanal do Rio Negro. Encarte 3 - Análise da UC. MS.
Aves	Psittaciformes	Psittacidae	Anodorhynchus	Anodorhynchus hyacinthinus (Latham, 1790)	arara-azul-grande	NT	VU	Fazenda Araçatuba - RPPN Gavião de Penacho	Dry Forest and Riparian Forest	Cerrado	Rio Miranda/Paraguai	Brasil/MS	Corguinho	-19.9252	-55.07	Bionúcleo.2010. Plano de Manejo - RPPN Gavião de Penacho. Corguinho, MS.
Aves	Psittaciformes	Psittacidae	Anodorhynchus	Anodorhynchus hyacinthinus (Latham, 1790)	arara-azul-grande	NT	VU	Fazenda Reserva Ecologica Vale do Bugio	floresta estacional semidecidual	Cerrado	Rio Miranda/Paraguai	Brasil/MS	Corguinho	-19.9301	-55.0745	Bionúcleo. 2010.Plano de Manejo - RPPN Reserva Ecológica Vale do Bugio. Corguinho, MS.
Aves	Psittaciformes	Psittacidae	Anodorhynchus	Anodorhynchus hyacinthinus (Latham, 1790)	arara-azul-grande	NT	VU	RPPN Cara da Onca	Dry Forest and Riparian Forest	Cerrado	Rio Miranda/Paraguai	Brasil/MS	Bodoquena	-20.7378	-56.7375	Bionúcleo. 2010.Plano de Manejo - RPPN Cara da Onça. Bodoquena, MS.
Aves	Psittaciformes	Psittacidae	Anodorhynchus	Anodorhynchus hyacinthinus (Latham, 1790)	arara-azul-grande	NT	VU	RPPN Fazenda Rio Negro	Dry Forest/Riparian Forest and Grassland	Cerrado	Rio Negro/Paraguai	Brasil/MS	Aquidauana	-19.5747	-56.2436	Conservação Internacional. 2009.Plano de Manejo - RPPN Fazenda Rio Negro. Aquidauana, MS.
Aves	Psittaciformes	Psittacidae	Anodorhynchus	Anodorhynchus hyacinthinus (Latham, 1790)	arara-azul-grande	NT	VU	Chaco	Chaco	Pantanal	Paraguai	Brasil/MS	Porto Murtinho	-21.92	-55.7	Oikos, Cooperativa de Trabalho Sócio Ambiental,2007.Caracterização Ecológica de Área Prioritária a Conservação do Chaco Pantaneiro, Porto Murtinho, MS,Fundação O Boticário de Proteção a Natureza, Campo Grande.
Aves	Psittaciformes	Psittacidae	Anodorhynchus	Anodorhynchus hyacinthinus (Latham, 1790)	arara-azul-grande	NT	VU	Faz. Santa Emília	Riparian Forest	Pantanal	Rio Negro/Paraguai	Brasil/MS	Aquidauana	-19.505	-55.6122	Pivatto, M.A.C.,Donatelli, R.J., Manço,D. G. 2008. Aves da Fazenda Santa Emília, Aquidauana, MS.
Aves	Psittaciformes	Psittacidae	Anodorhynchus	Anodorhynchus hyacinthinus (Latham, 1790)	arara-azul-grande	NT	VU	Planalto do Pantanal	Riparian Forest	Cerrado	Rio Miranda/Paraguai	Brasil/MS	Bonito/Bodoquena/Jardim	-21.27	-56.69	Pivatto,M.A.C., Donatelli, R.J., Urben-Filho, A.,Milano, M. 2006. Aves do Pantanal da Bodoquena, Estado de Mato Grosso do Sul (Brasil). Atualidades Ornitológicas n° 129, janeiro/fevereiro.
Aves	Psittaciformes	Psittacidae	Anodorhynchus	Anodorhynchus hyacinthinus (Latham, 1790)	arara-azul-grande	NT	VU	Faz. Pouso Alegre	Dry Forest and Riparian Forest	Pantanal	Paraguai	Brasil/MS	Corumba	-17.4833	-56.8833	Nunes, A. P. 2010. Estado de conservação da avifauna ameaçada de extinção ocorrente no Pantanal, Brasil. Atualidades Ornitológicas On-line nº 157. Setembro/outubro.
Aves	Psittaciformes	Psittacidae	Anodorhynchus	Anodorhynchus hyacinthinus (Latham, 1790)	arara-azul-grande	NT	VU	Faz. São Luis	Dry Forest and Riparian Forest	Pantanal	Paraguai	Brasil/MS	Corumba	-18.15	-57.0167	Nunes, A. P. 2010. Estado de conservação da avifauna ameaçada de extinção ocorrente no Pantanal, Brasil. Atualidades Ornitológicas On-line nº 157. Setembro/outubro.
Aves	Psittaciformes	Psittacidae	Anodorhynchus	Anodorhynchus hyacinthinus (Latham, 1790)	arara-azul-grande	NT	VU	Fazenda Caité	Dry Forest and Riparian Forest	Pantanal	Paraguai	Brasil/MS	Corumba	-18.7167	-55.25	Nunes, A. P. 2010. Estado de conservação da avifauna ameaçada de extinção ocorrente no Pantanal, Brasil. Atualidades Ornitológicas On-line nº 157. Setembro/outubro.
Aves	Psittaciformes	Psittacidae	Anodorhynchus	Anodorhynchus hyacinthinus (Latham, 1790)	arara-azul-grande	NT	VU	Faz. Campo Novo	Dry Forest and Riparian Forest	Pantanal	Paraguai	Brasil/MS	Corumba	-19.3833	-57.6667	Nunes, A. P. 2010. Estado de conservação da avifauna ameaçada de extinção ocorrente no Pantanal, Brasil. Atualidades Ornitológicas On-line nº 157. Setembro/outubro.
Aves	Psittaciformes	Psittacidae	Anodorhynchus	Anodorhynchus hyacinthinus (Latham, 1790)	arara-azul-grande	NT	VU	Faz. Santa Emília	Dry Forest and Riparian Forest	Pantanal	Paraguai	Brasil/MS	Aquidauana	-19.5	-55.6	Nunes, A. P. 2010. Estado de conservação da avifauna ameaçada de extinção ocorrente no Pantanal, Brasil. Atualidades Ornitológicas On-line nº 157. Setembro/outubro.
Aves	Psittaciformes	Psittacidae	Anodorhynchus	Anodorhynchus hyacinthinus (Latham, 1790)	arara-azul-grande	NT	VU	Faz. Palmeiras	Dry Forest and Riparian Forest	Pantanal	Paraguai	Brasil/MS	Corumba	-18.9167	-57.05	Nunes, A. P. 2010. Estado de conservação da avifauna ameaçada de extinção ocorrente no Pantanal, Brasil. Atualidades Ornitológicas On-line nº 157. Setembro/outubro.
Aves	Psittaciformes	Psittacidae	Anodorhynchus	Anodorhynchus hyacinthinus (Latham, 1790)	arara-azul-grande	NT	VU	RPPN Fazenda Numirim	Dry Forest and Riparian Forest	Pantanal	Paraguai	Brasil/MS	Corumba	-18.9833	-56.65	Nunes, A. P. 2010. Estado de conservação da avifauna ameaçada de extinção ocorrente no Pantanal, Brasil. Atualidades Ornitológicas On-line nº 157. Setembro/outubro.
Aves	Psittaciformes	Psittacidae	Anodorhynchus	Anodorhynchus hyacinthinus (Latham, 1790)	arara-azul-grande	NT	VU	RPPN Faz. Alegria	Dry Forest and Riparian Forest	Pantanal	Paraguai	Brasil/MS	Corumba	-19.05	-56.7833	Nunes, A. P. 2010. Estado de conservação da avifauna ameaçada de extinção ocorrente no Pantanal, Brasil. Atualidades Ornitológicas On-line nº 157. Setembro/outubro.
Aves	Psittaciformes	Psittacidae	Anodorhynchus	Anodorhynchus hyacinthinus (Latham, 1790)	arara-azul-grande	NT	VU	Faz. Firme/Faz. Leque	Dry Forest and Riparian Forest	Pantanal	Paraguai	Brasil/MS	Corumba	-19.25	-57.0167	Nunes, A. P. 2010. Estado de conservação da avifauna ameaçada de extinção ocorrente no Pantanal, Brasil. Atualidades Ornitológicas On-line nº 157. Setembro/outubro.
Aves	Psittaciformes	Psittacidae	Anodorhynchus	Anodorhynchus hyacinthinus (Latham, 1790)	arara-azul-grande	NT	VU	Faz. Salinas/Barranco Alto	Dry Forest and Riparian Forest	Pantanal	Paraguai	Brasil/MS	Corumba	-19.5833	-56.65	Nunes, A. P. 2010. Estado de conservação da avifauna ameaçada de extinção ocorrente no Pantanal, Brasil. Atualidades Ornitológicas On-line nº 157. Setembro/outubro.
Aves	Psittaciformes	Psittacidae	Anodorhynchus	Anodorhynchus hyacinthinus (Latham, 1790)	arara-azul-grande	NT	VU	área próxima aos Rios Vermelho/Miranda	Riparian Forest	Pantanal	Paraguai	Brasil/MS	Corumba	-19.6	-56.9333	Nunes, A. P. 2010. Estado de conservação da avifauna ameaçada de extinção ocorrente no Pantanal, Brasil. Atualidades Ornitológicas On-line nº 157. Setembro/outubro.
Aves	Psittaciformes	Psittacidae	Anodorhynchus	Anodorhynchus hyacinthinus (Latham, 1790)	arara-azul-grande	NT	VU	Faz. Aguape	Riparian Forest	Pantanal	Paraguai	Brasil/MS	Aquidauana	-20.1	-55.95	Nunes, A. P. 2010. Estado de conservação da avifauna ameaçada de extinção ocorrente no Pantanal, Brasil. Atualidades Ornitológicas On-line nº 157. Setembro/outubro.
Aves	Psittaciformes	Psittacidae	Anodorhynchus	Anodorhynchus hyacinthinus (Latham, 1790)	arara-azul-grande	NT	VU	RPPN Fazenda Rio Negro	Dry Forest and Riparian Forest	Pantanal	Paraguai	Brasil/MS	Aquidauana	-19.5	-56.2833	Nunes, A. P. 2010. Estado de conservação da avifauna ameaçada de extinção ocorrente no Pantanal, Brasil. Atualidades Ornitológicas On-line nº 157. Setembro/outubro.
Aves	Psittaciformes	Psittacidae	Anodorhynchus	Anodorhynchus hyacinthinus (Latham, 1790)	arara-azul-grande	NT	VU	RPPN Fazenda Caiman	Dry Forest and Riparian Forest	Pantanal	Paraguai	Brasil/MS	Miranda	-19.9333	-56.3333	Nunes, A. P. 2010. Estado de conservação da avifauna ameaçada de extinção ocorrente no Pantanal, Brasil. Atualidades Ornitológicas On-line nº 157. Setembro/outubro.
Aves	Psittaciformes	Psittacidae	Anodorhynchus	Anodorhynchus hyacinthinus (Latham, 1790)	arara-azul-grande	NT	VU	Salobra	Chaco	Pantanal	Paraguai	Brasil/MS	Porto Murtinho	-20.1833	-56.5	Nunes, A. P. 2010. Estado de conservação da avifauna ameaçada de extinção ocorrente no Pantanal, Brasil. Atualidades Ornitológicas On-line nº 157. Setembro/outubro.
Aves	Psittaciformes	Psittacidae	Anodorhynchus	Anodorhynchus hyacinthinus (Latham, 1790)	arara-azul-grande	NT	VU	Faz. Terra Preta	Chaco	Pantanal	Paraguai	Brasil/MS	Porto Murtinho	-20.4	-57.3333	Nunes, A. P. 2010. Estado de conservação da avifauna ameaçada de extinção ocorrente no Pantanal, Brasil. Atualidades Ornitológicas On-line nº 157. Setembro/outubro.
Aves	Psittaciformes	Psittacidae	Anodorhynchus	Anodorhynchus hyacinthinus (Latham, 1790)	arara-azul-grande	NT	VU	Rio Tarumã	Chaco	Pantanal	Paraguai	Brasil/MS	Porto Murtinho	-21.5333	-57.8167	Nunes, A. P. 2010. Estado de conservação da avifauna ameaçada de extinção ocorrente no Pantanal, Brasil. Atualidades Ornitológicas On-line nº 157. Setembro/outubro.
Aves	Psittaciformes	Psittacidae	Anodorhynchus	Anodorhynchus hyacinthinus (Latham, 1790)	arara-azul-grande	NT	VU	Faz. Braunal	Chaco	Pantanal	Paraguai	Brasil/MS	Porto Murtinho	-22.1	-57.7333	Nunes, A. P. 2010. Estado de conservação da avifauna ameaçada de extinção ocorrente no Pantanal, Brasil. Atualidades Ornitológicas On-line nº 157. Setembro/outubro.
Aves	Psittaciformes	Psittacidae	Anodorhynchus	Anodorhynchus hyacinthinus (Latham, 1790)	arara-azul-grande	NT	VU	Faz. Sanga Funda	Chaco	Pantanal	Paraguai	Brasil/MS	Porto Murtinho	-22.0667	-57.5667	Nunes, A. P. 2010. Estado de conservação da avifauna ameaçada de extinção ocorrente no Pantanal, Brasil. Atualidades Ornitológicas On-line nº 157. Setembro/outubro.
Aves	Psittaciformes	Psittacidae	Anodorhynchus	Anodorhynchus hyacinthinus (Latham, 1790)	arara-azul-grande	NT	VU	Faz. Porto Conceição	Chaco	Cerrado	Paraguai	Brasil/MS	Porto Murtinho	-21.4667	-57.9167	Nunes, A. P. 2010. Estado de conservação da avifauna ameaçada de extinção ocorrente no Pantanal, Brasil. Atualidades Ornitológicas On-line nº 157. Setembro/outubro.
Aves	Psittaciformes	Psittacidae	Anodorhynchus	Anodorhynchus hyacinthinus (Latham, 1790)	arara-azul-grande	NT	VU	RPPN São Geraldo	Dry Forest/Riparian Forest and Grassland	Cerrado	Paraguai	Brasil/MS	Bonito	-21.266	-56.556	Fibracon Consultoria,Perícias e Projetos Ambientais. 2013. Programa de Monitoramento da RPPN São Geraldo.Relatório Consolidado. Bonito, MS.
Aves	Psittaciformes	Psittacidae	Ara	Ara chloropterus (Gray, 1859)	arara-vermelha	NT	LC	Fazenda Ribeirão - IACO Agricola S/A	Riparian Forest/Dry Forest/Exotic Pasture and Agriculture	Cerrado	Rio Sucuriú/Parana	Brasil/MS	Chapadao do Sul	-18.7848	-52.9849	IACO Agrícola S/A. 2010. Relatório de Atendimento do PBA/LO. Plano de Automonitoramento (1ª, 2ª, 3ª e 4ª campanhas de monitoramento). IACO Agrícola S/A. PAM 2009/2010. Agosto. Chapadão do Sul, MS.
Aves	Psittaciformes	Psittacidae	Ara	Ara chloropterus (Gray, 1859)	arara-vermelha	NT	LC	PE das Várzeas do Rio Ivinhema/APA das Ilhas e Várzeas do Rio Parana.	Riparian Forest and Grassland	Mata Atlantica	Rio Baía/Parana	Brasil/MS	Ivinhema/Porto Rico	-22.75	-53.5	Ramos,C.C. O.,Castro,S. L. R., Anjos, L. Avifauna. Relatório Anual / PELD. A Planície Alagável do Alto Rio. Cap. 14. p. 305-324. Peld Nupélia, sítio 6. UEM. Maringá, PR.
Aves	Psittaciformes	Psittacidae	Ara	Ara chloropterus (Gray, 1859)	arara-vermelha	NT	LC	PE das Nascentes do Rio Taquari	Riparian Forest	Cerrado	Parana/Paraguai	Brasil/MS	Costa Rica/Alcinopolis	-18.22	-53.329	IMASUL. 2003. Projeto GEF Pantanal/Alto Paraguai. Plano de Manejo do Parque Estadual das Nacentes do Rio Taquari. Encarte 2 - Análise Regional. MS.
Aves	Psittaciformes	Psittacidae	Ara	Ara chloropterus (Gray, 1859)	arara-vermelha	NT	LC	PE das Várzeas do Rio Ivinhema	Dry Forest and Riparian Forest and Exotic Pasture	Mata Atlantica	Rio Ivinhema/Parana	Brasil/MS	Taquarussu/Jateí/Naviraí	-22.786	-53.592	IMASUL. 2008.Plano de Manejo do Parque Estadual das Várzeas do Rio Ivinhema. Encarte 5 - Análise da UC. Campo Grande, MS.
Aves	Psittaciformes	Psittacidae	Ara	Ara chloropterus (Gray, 1859)	arara-vermelha	NT	LC	Parque Estadual Matas do Segredo	Dry Forest/Riparian Forest and Grassland	Cerrado	Parana	Brasil/MS	Campo Grande	-20.393	-54.588	Plano de Manejo. 2009.Parque Estadual Matas do Segredo. Encarte III - Análise da UC. Campo Grande, MS.
Aves	Psittaciformes	Psittacidae	Ara	Ara chloropterus (Gray, 1859)	arara-vermelha	NT	LC	Fazenda Araçatuba - RPPN Gaviao de Penacho	Dry Forest and Riparian Forest	Cerrado	Rio Miranda/Paraguai	Brasil/MS	Corguinho	-19.9252	-55.07	Bionúcleo.2010.Plano de Manejo - RPPN Gavião de Penacho. Corguinho, MS.
Aves	Psittaciformes	Psittacidae	Ara	Ara chloropterus (Gray, 1859)	arara-vermelha	NT	LC	RPPN Cara da Onça	Dry Forest and Riparian Forest	Cerrado	Rio Miranda/Paraguai	Brasil/MS	Bodoquena	-20.7378	-56.7375	Bionúcleo.2010. Plano de Manejo - RPPN Cara da Onça. Bodoquena, MS.
Aves	Psittaciformes	Psittacidae	Ara	Ara chloropterus (Gray, 1859)	arara-vermelha	NT	LC	Chaco	Chaco	Pantanal	Paraguai	Brasil/MS	Porto Murtinho	-21.92	-55.7	Oikos, Cooperativa de Trabalho Sócio Ambiental.2007.Caracterização Ecológica de Área Prioritária a Conservação do Chaco Pantaneiro, Porto Murtinho, MS,Fundação O Boticário de Proteção a Natureza, Campo Grande. 2007.
Aves	Psittaciformes	Psittacidae	Ara	Ara chloropterus (Gray, 1859)	arara-vermelha	NT	LC	RPPN Fazenda Cabeceira do Prata	Dry Forest and Riparian Forest	Cerrado	Rio Miranda/Paraguai	Brasil/MS	Jardim	-21.4653	-56.4408	Programa de Incentivo às RPPNs. Diagnóstico e Plano de Manejo da RPPN Fazenda Cabeceira do Prata. 2007. Jardim, MS.
Aves	Psittaciformes	Psittacidae	Ara	Ara chloropterus (Gray, 1859)	arara-vermelha	NT	LC	Lagoa Misteriosa	Dry Forest and Riparian Forest and Exotic Pasture	Cerrado	Rio Miranda/Paraguai	Brasil/MS	Jardim	-21.45	-56.45	Photo in Natura. PIVATTO, M. A. C. 2007. Relatório Final - Ornitologia. Caracterização da Avifauna dos Arredores da Lagoa Misteriosa, Jardim, MS. Dezembro.
Aves	Psittaciformes	Psittacidae	Ara	Ara chloropterus (Gray, 1859)	arara-vermelha	NT	LC	RPPN Buraco das Araras	Riparian Forest and Grassland	Cerrado	Rio Miranda/Paraguai	Brasil/MS	Jardim	-21.4936	-56.4189	Programa de Incentivo às RPPNs. Plano de Manejo da RPPN Buraco das Araras. 2008. Jardim, MS.
Aves	Psittaciformes	Psittacidae	Ara	Ara chloropterus (Gray, 1859)	arara-vermelha	NT	LC	Faz. Santa Emília	Riparian Forest	Cerrado	Rio Negro/Paraguai	Brasil/MS	Aquidauana	-19.505	-55.6122	Pivatto, M.A.C.,Donatelli, R.J., Manço,D. G. 2008. Aves da Fazenda Santa Emília, Aquidauana, MS.
Aves	Psittaciformes	Psittacidae	Ara	Ara chloropterus (Gray, 1859)	arara-vermelha	NT	LC	Planalto do Pantanal	Riparian Forest	Cerrado	Rio Miranda/Paraguai	Brasil/MS	Bonito/Bodoquena/Jardim	-21.27	-56.69	Pivatto, M.A.C., Donatelli, R.J., Urben-Filho, A., Milano, M. 2006. Aves do Pantanal da Bodoquena, Estado de Mato Grosso do Sul (Brasil). Atualidades Ornitológicas n° 129, janeiro/fevereiro.
Aves	Psittaciformes	Psittacidae	Ara	Ara chloropterus (Gray, 1859)	arara-vermelha	NT	LC	Faz. Braunal	Chaco	Pantanal	Paraguai	Brasil/MS	Porto Murtinho	-22.1	-57.7333	Straube,F. C.,Urben-Filho, A., Pivatto, M.A.C., Nunes, A. P., Tomas, W. M. 2006. Nova contribuição à ornitologia do Chaco brasileiro (Mato Grosso do Sul, Brasil). Atualidades Ornitológicas Nº 134 - Novembro/Dezembro.
Aves	Psittaciformes	Psittacidae	Ara	Ara chloropterus (Gray, 1859)	arara-vermelha	NT	LC	Faz. Sanga Funda	Chaco	Pantanal	Paraguai	Brasil/MS	Porto Murtinho	-22.4833	-57.5667	Straube,F. C.,Urben-Filho, A., Pivatto, M.A.C., Nunes, A. P., Tomas, W. M. 2006. Nova contribuição à ornitologia do Chaco brasileiro (Mato Grosso do Sul, Brasil). Atualidades Ornitológicas Nº 134 - Novembro/Dezembro.
Aves	Psittaciformes	Psittacidae	Ara	Ara chloropterus (Gray, 1859)	arara-vermelha	NT	LC	Faz. Porto Conceição	Chaco	Pantanal	Paraguai	Brasil/MS	Porto Murtinho	-21.4667	-57.9167	Straube,F. C.,Urben-Filho, A., Pivatto, M.A.C., Nunes, A. P., Tomas, W. M. 2006. Nova contribuição à ornitologia do Chaco brasileiro (Mato Grosso do Sul, Brasil). Atualidades Ornitológicas Nº 134 - Novembro/Dezembro.
Aves	Psittaciformes	Psittacidae	Ara	Ara chloropterus (Gray, 1859)	arara-vermelha	NT	LC	Rio Tarumã	Chaco	Pantanal	Paraguai	Brasil/MS	Porto Murtinho	-21.5333	-57.8167	Straube,F. C.,Urben-Filho, A., Pivatto, M.A.C., Nunes, A. P., Tomas, W. M. 2006. Nova contribuição à ornitologia do Chaco brasileiro (Mato Grosso do Sul, Brasil). Atualidades Ornitológicas Nº 134 - Novembro/Dezembro.
Aves	Psittaciformes	Psittacidae	Ara	Ara chloropterus (Gray, 1859)	arara-vermelha	NT	LC	RPPN Xodo do Vo Ruy	Riparian Forest	Cerrado	Rio Miranda/Paraguai	Brasil/MS	Jardim	-21.8256	-56.0181	Bionúcleo. Plano de Manejo - RPPN Xodó do Vô Ruy. 2010. Jardim, MS.
Aves	Psittaciformes	Psittacidae	Ara	Ara chloropterus (Gray, 1859)	arara-vermelha	NT	LC	PCH Verde 4 A	Riparian Forest	Cerrado	Rio verde/Parana	Brasil/MS	Agua Clara	-19.8	-53.39	Fibracon Consultoria, Perícias e Projetos Ambientais.2010.Relatório Consolidado da PCH Verde 4 A. Agua Clara. MS.
Aves	Passeriformes	Emberizidae	Charitospiza	Charitospiza eucosma (Oberholser, 1905)	mineirinho	None	NT	Parque Nacional das Emas	Grassland	Cerrado	Parana	Brasil/MS	Costa Rica	-18.19	-52.98	IBAMA.2006.Plano de Manejo Parna das Emas.Brasilia.Distrito Federal.
Aves	Passeriformes	Emberizidae	Coryphaspiza	Coryphaspiza melanotis (Temminck, 1822)	tico-tico-do-mato	EN	VU	Parque Nacional das Emas	Grassland	Cerrado	Parana	Brasil/MS	Costa Rica	-18.19	-52.98	IBAMA.2006.Plano de Manejo Parna das Emas.Brasilia.Distrito Federal.
Aves	Passeriformes	Emberizidae	Coryphaspiza	Coryphaspiza melanotis (Temminck, 1822)	tico-tico-do-mato	EN	VU	RPPN Fazenda Rio Negro	Grassland	Pantanal	Rio Negro/Paraguai	Brasil/MS	Aquidauana	-19.5747	-56.2436	Conservação Internacional. 2009.Plano de Manejo - RPPN Fazenda Rio Negro. Campo Grande.MS.
Aves	Passeriformes	Emberizidae	Coryphaspiza	Coryphaspiza melanotis (Temminck, 1822)	tico-tico-do-mato	EN	VU	RPPN Fazenda Cabeceira do Prata	Grassland	Cerrado	Rio Miranda/Paraguai	Brasil/MS	Jardim	-21.4653	-56.4408	Programa de Incentivo às RPPNs. Diagnóstico e Plano de Manejo da RPPN Fazenda Cabeceira do Prata. 2007. Jardim, MS.
Aves	Passeriformes	Emberizidae	Coryphaspiza	Coryphaspiza melanotis (Temminck, 1822)	tico-tico-do-mato	EN	VU	Faz. Santa Emília	Grassland	Pantanal	Rio Negro/Paraguai	Brasil/MS	Aquidauana	-19.505	-55.6122	Pivatto, M.A.C.,Donatelli, R.J., Manço,D. G. 2008. Aves da Fazenda Santa Emília, Aquidauana, MS.
Aves	Passeriformes	Emberizidae	Coryphaspiza	Coryphaspiza melanotis (Temminck, 1822)	tico-tico-do-mato	EN	VU	RPPN Fazenda Rio Negro	Grassland	Pantanal	Paraguai	Brasil/MS	Aquidauana	-19.5	-56.2833	Conservação Internacional. 2009.Plano de Manejo - RPPN Fazenda Rio Negro. Campo Grande.MS.
Aves	Passeriformes	Emberizidae	Coryphaspiza	Coryphaspiza melanotis (Temminck, 1822)	tico-tico-do-mato	EN	VU	Faz. Santa Emília	Grassland	Pantanal	Paraguai	Brasil/MS	Aquidauana	-19.505	-55.6122	Pivatto, M.A.C.,Donatelli, R.J., Manço,D. G. 2008. Aves da Fazenda Santa Emília, Aquidauana, MS.
Aves	Passeriformes	Tyrannidae	Culicivora	Culicivora caudacuta (Vieillot, 1818)	papa-moscas-do-campo	None	VU	RPPN Fazenda da Barra	Grassland	Cerrado	Rio Miranda/Paraguai	Brasil/MS	Bonito	-21.092	-56.2356	Programa de Incentivo às RPPNs do Pantanal. Plano de Manejo - RPPN Fazenda da Barra. 2008. Bonito, MS.
Aves	Passeriformes	Tyrannidae	Culicivora	Culicivora caudacuta (Vieillot, 1818)	papa-moscas-do-campo	None	VU	Fazenda Pantano	Grassland	Cerrado	Rio da Prata	Brasil/MS	Ribas do Rio Pardo	-21.0024	-53.8136	Casa da Floresta Acessoria Ambiental. Frigg. Primeiro relatório de fauna e flora - Fazenda Pantano. Ribas do Rio Pardo, MS. 2012. Agosto. Piracicaba-SP.
Aves	Psittaciformes	Tyrannidae	Culicivora	Culicivora caudacuta (Vieillot, 1818)	papa-moscas-do-campo	None	VU	Planalto do Pantanal	Grassland	Cerrado	Rio Miranda/Paraguai	Brasil/MS	Bonito/Bodoquena/Jardim	-21.27	-56.69	Pivatto, M.A.C., Donatelli, R.J., Urben-Filho, A., Milano, M. 2006. Aves do Pantanal da Bodoquena, Estado de Mato Grosso do Sul (Brasil). Atualidades Ornitológicas n° 129, janeiro/fevereiro.
Aves	Caprimulgiformes	Caprimulgidae	Eleothreptus	Eleothreptus anomalus (Gould, 1838)	curiango-do-banhado	None	NT	Pantanal do Nabileque/Colonia Risso	Chaco	Pantanal	Paraguai	Brasil/MS	Porto Murtinho	-22.15	-57.9167	Nunes, A. P. 2010. Estado de conservação da avifauna ameaçada de extinção ocorrente no Pantanal, Brasil. Atualidades Ornitológicas On-line nº 157. Setembro/outubro.
Aves	Caprimulgiformes	Caprimulgidae	Eleothreptus	Eleothreptus anomalus (Gould, 1838)	curiango-do-banhado	None	NT	Faz. Braunal	Chaco	Pantanal	Paraguai	Brasil/MS	Porto Murtinho	-22.1	-57.7333	Straube,F. C.,Urben-Filho, A., Pivatto, M.A.C., Nunes, A. P., Tomas, W. M. 2006. Nova contribuição à ornitologia do Chaco brasileiro (Mato Grosso do Sul, Brasil). Atualidades Ornitológicas Nº 134 - Novembro/Dezembro.
Aves	Caprimulgiformes	Caprimulgidae	Eleothreptus	Eleothreptus anomalus (Gould, 1838)	curiango-do-banhado	None	NT	Faz. Sanga Funda	Chaco	Pantanal	Paraguai	Brasil/MS	Porto Murtinho	-22.0667	-57.5667	Straube,F. C.,Urben-Filho, A., Pivatto, M.A.C., Nunes, A. P., Tomas, W. M. 2006. Nova contribuição à ornitologia do Chaco brasileiro (Mato Grosso do Sul, Brasil). Atualidades Ornitológicas Nº 134 - Novembro/Dezembro.
Aves	Caprimulgiformes	Caprimulgidae	Eleothreptus	Eleothreptus anomalus (Gould, 1838)	curiango-do-banhado	None	NT	Faz. Porto Conceição	Chaco	Pantanal	Paraguai	Brasil/MS	Porto Murtinho	-21.4667	-57.9167	Straube,F. C.,Urben-Filho, A., Pivatto, M.A.C., Nunes, A. P., Tomas, W. M. 2006. Nova contribuição à ornitologia do Chaco brasileiro (Mato Grosso do Sul, Brasil). Atualidades Ornitológicas Nº 134 - Novembro/Dezembro.
Aves	Caprimulgiformes	Caprimulgidae	Eleothreptus	Eleothreptus anomalus (Gould, 1838)	curiango-do-banhado	None	NT	Rio Taruma	Chaco	Pantanal	Paraguai	Brasil/MS	Porto Murtinho	-21.5333	-57.8167	Straube,F. C.,Urben-Filho, A., Pivatto, M.A.C., Nunes, A. P., Tomas, W. M. 2006. Nova contribuição à ornitologia do Chaco brasileiro (Mato Grosso do Sul, Brasil). Atualidades Ornitológicas Nº 134 - Novembro/Dezembro.
Aves	Passeriforme	Tyranni	Geositta	Geositta poeciloptera (Wied, 1830)	andarilho	EN	VU	Parque Nacional das Emas	Grassland	Cerrado	Parana	Brasil/MS	Costa Rica	-18.19	-5.298	IBAMA.2006.Plano de Manejo do Parque Nacional das Emas. Brasilia, DF.
Aves	Falconiformes	Accipitridae	Harpia	Harpia harpyja (Linnaeus, 1758)	gavião-real	VU	NT	PE das Nascentes do Rio Taquari	Dry Forest and Riparian Forest	Cerrado	Parana/Paraguai	Brasil/MS	Costa Rica/Alcinopolis	-18.22	-53.329	IMASUL. Projeto GEF Pantanal/Alto Paraguai. Plano de Manejo do Parque Estadual das Nacentes do Rio Taquari. Encarte 2 - Análise Regional. 2003. MS.
Aves	Falconiformes	Accipitridae	Harpia	Harpia harpyja (Linnaeus, 1758)	gavião-real	VU	NT	Planalto do Pantanal	Dry Forest	Cerrado	Rio Miranda/Paraguai	Brasil/MS	Bonito/Bodoquena/Jardim	-21.27	-56.69	Pivatto, M.A.C., Donatelli, R.J., Urben-Filho, A., Milano, M. 2006. Aves do Pantanal da Bodoquena, Estado de Mato Grosso do Sul (Brasil). Atualidades Ornitológicas n° 129, janeiro/fevereiro.
Aves	Falconiformes	Accipitridae	Harpia	Harpia harpyja (Linnaeus, 1758)	gavião-real	VU	NT	Faz. Figueira (Parque Bodoquena)	Dry Forest	Cerrado	Rio Miranda/Paraguai	Brasil/MS	Bonito	-21.4667	-56.7	Pereira, A.M.M., Salzo, I. 2006. Primeiro registro da nidificação de Harpia harpyja (Falconiformes, Accipitridae) na Serra da Bodoquena (Mato Grosso do Sul, Brasil). Revista Brasileira de Ornitologia 14(2):157-160.
Aves	Falconiformes	Accipitridae	Harpia	Harpia harpyja (Linnaeus, 1758)	gavião-real	VU	NT	Parque Nacional Serra da Bodoquena	Dry Forest	Cerrado	Rio Miranda/Paraguai	Brasil/MS	Bonito	-20.4833	-56.8333	Pereira, A.M.M., Salzo, I. 2006. Primeiro registro da nidificação de Harpia harpyja (Falconiformes, Accipitridae) na Serra da Bodoquena (Mato Grosso do Sul, Brasil). Revista Brasileira de Ornitologia 14(2):157-160.
Aves	Falconiformes	Accipitridae	Harpia	Harpia harpyja (Linnaeus, 1758)	gavião-real	VU	NT	Parque Nacional Serra da Bodoquena	Dry Forest	Cerrado	Rio Miranda/Paraguai	Brasil/MS	Bonito	-21.1	-56.6167	Pereira, A.M.M., Salzo, I. 2006. Primeiro registro da nidificação de Harpia harpyja (Falconiformes, Accipitridae) na Serra da Bodoquena (Mato Grosso do Sul, Brasil). Revista Brasileira de Ornitologia 14(2):157-160.
Aves	Falconiformes	Accipitridae	Harpia	Harpia harpyja (Linnaeus, 1758)	gavião-real	VU	NT	Estancia Crioula	Dry Forest	Cerrado	Corrego Dois Irmaos/Paraguai	Brasil/MS	Dois Irmãos do Buriti	-23.0531	-54.8753	Godoi, M.N., F, Faxina,J.C.M.,Modena, C.E.S. Pivatto, M.A.C.,Manço,G., D. 2012..Aves de rapina raras no estado de Mato Grosso do Sul, Brasil.Atuallidades Ornitológicas Nº 170 - Novembro/Desembro.
Aves	Caprimulgiformes	Caprimulgidae	Hydropsalis	Hydropsalis candicans (Pelzeln, 1867)	bacurau-do-rabo-branco	VU	LC	Parque Nacional das Emas	Grassland	Cerrado	Rio Sucuriu/Parana	Brasil/MS	Costa Rica	-18.19	-52.98	IBAMA.2006.Plano de Manejo. Brasilia, DF.
Aves	Falconiformes	Accipitridae	Morphnus	Morphnus guianensis (Daudin, 1800)	gavião-real-falso	VU	NT	Planalto do Pantanal	Dry Forest	Cerrado	Rio Miranda/Paraguai	Brasil/MS	Bonito/Bodoquena/Jardim	-21.27	-56.69	Pivatto, M.A.C., Ma, Donatelli, R.J., Urben-Filho, A., Milano, M. 2006. Aves do Pantanal da Bodoquena, Estado de Mato Grosso do Sul (Brasil). Atualidades Ornitológicas n° 129, janeiro/fevereiro.
Aves	Anseriformes	Anatidae	Neochen	Neochen jubata (Spix, 1825)	pato-corredor	None	NT	Faz. Quebracho/Porto Quebracho	Chaco	Pantanal	Paraguai	Brasil/MS	Porto Murtinho	-21.8333	-57.8833	Nunes, A. P. 2010. Estado de conservação da avifauna ameaçada de extinção ocorrente no Pantanal, Brasil. Atualidades Ornitológicas On-line nº 157. Setembro/outubro.
Aves	Anseriformes	Anatidae	Neochen	Neochen jubata (Spix, 1825)	pato-corredor	None	NT	Faz. Braunal	Chaco	Pantanal	Paraguai	Brasil/MS	Porto Murtinho	-22.1	-57.7333	Straube,F. C.,Urben-Filho, A., Pivatto, M.A.C., Nunes, A. P., Tomas, W. M. 2006. Nova contribuição à ornitologia do Chaco brasileiro (Mato Grosso do Sul, Brasil). Atualidades Ornitológicas Nº 134 - Novembro/Dezembro.
Aves	Anseriformes	Anatidae	Neochen	Neochen jubata (Spix, 1825)	pato-corredor	None	NT	Faz. Sanga Funda	Chaco	Pantanal	Paraguai	Brasil/MS	Porto Murtinho	-22.0667	-57.5667	Straube,F. C.,Urben-Filho, A., Pivatto, M.A.C., Nunes, A. P., Tomas, W. M. 2006. Nova contribuição à ornitologia do Chaco brasileiro (Mato Grosso do Sul, Brasil). Atualidades Ornitológicas Nº 134 - Novembro/Dezembro.
Aves	Anseriformes	Anatidae	Neochen	Neochen jubata (Spix, 1825)	pato-corredor	None	NT	Faz. Porto Conceição	Chaco	Pantanal	Paraguai	Brasil/MS	Porto Murtinho	-21.4667	-57.9167	Straube,F. C.,Urben-Filho, A., Pivatto, M.A.C., Nunes, A. P., Tomas, W. M. 2006. Nova contribuição à ornitologia do Chaco brasileiro (Mato Grosso do Sul, Brasil). Atualidades Ornitológicas Nº 134 - Novembro/Dezembro.
Aves	Anseriformes	Anatidae	Neochen	Neochen jubata (Spix, 1825)	pato-corredor	None	NT	Rio Taruma	Chaco	Pantanal	Paraguai	Brasil/MS	Porto Murtinho	-21.5333	-57.8167	Straube,F. C.,Urben-Filho, A., Pivatto, M.A.C., Nunes, A. P., Tomas, W. M. 2006. Nova contribuição à ornitologia do Chaco brasileiro (Mato Grosso do Sul, Brasil). Atualidades Ornitológicas Nº 134 - Novembro/Dezembro.
Aves	Passeriformes	Thraupidae	Neothraupis	Neothraupis fasciata (Lichtenstein, 1823)	cigarra-do-campo	None	NT	Fazenda Pantano	Savannah/Dry Forest and Riparian Forest	Cerrado	Rio da Prata	Brasil/MS	Ribas do Rio Pardo	-21.0024	-53.8136	Casa da Floresta Acessoria Ambiental. Frigg. Primeiro relatório de fauna e flora - Fazenda Pantano. Ribas do Rio Pardo, MS. 2012. Agosto. Piracicaba-SP.
Aves	Passeriformes	Thraupidae	Neothraupis	Neothraupis fasciata (Lichtenstein, 1823)	cigarra-do-campo	None	NT	Fibria Celulose S/A	Riparian Forest and Dry Forest	Cerrado	Parana	Brasil/MS	Três Lagoas	-20.9386	-52.4753	Poyry. Estudo de Impacto Ambiental. EIA/RIMA da Expansão da Unidade Industrial. Fibria Celulose S/A. Unidade Três Lagoas. 2011. Abril. São Paulo, SP.
Aves	Passeriformes	Thraupidae	Neothraupis	Neothraupis fasciata (Lichtenstein, 1823)	cigarra-do-campo	None	NT	PCH Bandeirante e PCH Areado	Riparian Forest	Cerrado	Rio Suciriu/Parana	Brasil/MS	Chapadao do Sul/Inocência	-19.52	-52.51	Fibracon Consultoria, Perícias e Projetos Ambientais.2008.Relatório de Caracterização da Fauna Terrestre PCH Bandeirante e PCH Areado.Chapadão do Sul e Inocência, MS.
Aves	Tinamiformes	Tinamidae	Notura	Nothura minor (Spix, 1825)	codorna-mineira	EN	VU	Fazenda Lindos Campos	Grassland	Pantanal	Paraguai	Brasil/MS	Itajá/GO	-19.8253	-51.54	Pagotto, T. C. S.,Souza, P.R. 2006. Biodiversidade do Complexo Aporé-Sucuriú: subsídios à conservação e ao manejo do Cerrado. Ed. UFMS. 308p. Campo Grande, MS.
Aves	Tinamiformes	Tinamidae	Notura	Nothura minor (Spix, 1825)	codorna-mineira	EN	VU	Usina Naviraí S/A - Acucar e Alcool	Grassland	Mata Atlantica	Rio Amambai/Parana	Brasil/MS	Naviraí	-23.1458	-54.1972	Toposat Ambiental. Infinity Bio-energy. Estudo de Impacto Ambiental. Usina Naviraí S/A - Açúcar e Álcool. Volume II. 2007. Naviraí, MS.
Aves	Tinamiformes	Tinamidae	Notura	Nothura minor (Spix, 1825)	codorna-mineira	EN	VU	PCH Bandeirante e PCH Areado	Grassland	Cerrado	Rio Suciriu/Parana	Brasil/MS	Chapadao do Sul/Inocência	-19.52	-52.51	Fibracon Consultoria, Perícias e Projetos Ambientais.2008.Relatório de Caracterização da Fauna Terrestre PCH Bandeirante e PCH Areado.Chapadão do Sul e Inocência, MS.
Aves	Galliformes	Cracidae	Penelope	Penelope ochrogaster (Pelzenl, 1870)	jacu-de-barriga-castanha	VU	VU	Faz. Pouso Alegre	Riparian Forest	Pantanal	Paraguai	Brasil/MS	Corumba	-17.1333	-56.8833	Nunes, A. P. 2010. Estado de conservação da avifauna ameaçada de extinção ocorrente no Pantanal, Brasil. Atualidades Ornitológicas On-line nº 157. Setembro/outubro.
Aves	Galliformes	Cracidae	Penelope	Penelope ochrogaster (Pelzenl, 1870)	jacu-de-barriga-castanha	VU	VU	Parque Nacional do Pantanal	Riparian Forest and Dry Forest	Pantanal	Paraguai	Brasil/MS	Corumba	-17.85	-57.4167	Nunes, A. P. 2010. Estado de conservação da avifauna ameaçada de extinção ocorrente no Pantanal, Brasil. Atualidades Ornitológicas On-line nº 157. Setembro/outubro.
Aves	Galliformes	Cracidae	Penelope	Penelope ochrogaster (Pelzenl, 1870)	jacu-de-barriga-castanha	VU	VU	Faz. São Luis	Riparian Forest and Dry Forest	Pantanal	Rio Taquari/Paraguai	Brasil/MS	Corumba	-18.15	-57.0167	Nunes, A. P. 2010. Estado de conservação da avifauna ameaçada de extinção ocorrente no Pantanal, Brasil. Atualidades Ornitológicas On-line nº 157. Setembro/outubro.
Aves	Passeriformes	Tyrannidae	Polystictus	Polystictus pectoralis (Vieillot, 1817)	tricolino canela	NT	NT	Parque Nacional das Emas	Grassland	Cerrado	Parana	Brasil/MS	Costa Rica	-18.19	-52.98	IBAMA.2006.Plano de Manejo Parna das Emas. Brasilia, DF.
Aves	Passeriformes	Tyrannidae	Polystictus	Polystictus pectoralis (Vieillot, 1817)	tricolino canela	NT	NT	Fazenda Santana	Grassland	Cerrado	Paraguai	Brasil/MS	Aquidauana	-19.6372	-55.6114	Ragusa-Netto, J., Nunes, A. P., Silva, P. A. , and Costacurta, M. B.2009 . In press. Inventário da Avifauna do Corredor Serra de Maracajú-Negro. in Inventário Rápido da Biodiversidade do Corredor Serra de Maracajú-Negro.
Aves	Passeriformes	Tyrannidae	Polystictus	Polystictus pectoralis (Vieillot, 1817)	tricolino canela	NT	NT	Passo do Lontra	Grassland	Pantanal	Paraguai	Brasil/MS	Corumba	-19.5666	-57.0333	Nunes, A. P. 2010. Estado de conservação da avifauna ameaçada de extinção ocorrente no Pantanal, Brasil. Atualidades Ornitológicas On-line nº 157. Setembro/outubro.
Aves	Passeriformes	Emberizidae	Poospiza	Poospiza cinerea (Bonaparte, 1851)	capacetinho-do-oco-do-pau	None	VU	Parque Nacional das Emas	Grassland	Cerrado	Parana	Brasil/MS	Costa Rica	-18.19	-52.98	IBAMA.2006.Plano de Manejo Parna das Emas. Brasilia, DF.
Aves	Passeriformes	Emberizidae	Porphyrospiza	Porphyrospiza caerulescens (Wied, 1830)	campainha-azul	None	NT	Pantanal	Grassland	Pantanal	Paraguai	Brasil/MS	Corumba	-18.9833	-57.6333	Nunes, A. P. 2010. Estado de conservação da avifauna ameaçada de extinção ocorrente no Pantanal, Brasil. Atualidades Ornitológicas On-line nº 157. Setembro/outubro.
Aves	Passeriformes	Emberizidae	Porphyrospiza	Porphyrospiza caerulescens (Wied, 1830)	campainha-azul	None	NT	Morro do Urucum	Rupestrian Savanaah on rock outcrops	Pantanal	Paraguai	Brasil/MS	Corumba	-18.6667	-57.6667	Nunes, A. P. 2010. Estado de conservação da avifauna ameaçada de extinção ocorrente no Pantanal, Brasil. Atualidades Ornitológicas On-line nº 157. Setembro/outubro.
Aves	Psittaciformes	Psittacidae	Primolius	Primolius maracana (Vieillot, 1816)	maracanã-verdadeira	NT	NT	Fazenda Pantano	Riparian Forest and Dry Forest	Cerrado	Rio da Prata/Paraguai	Brasil/MS	Ribas do Rio Pardo	-21.0024	-53.8136	Casa da Floresta Acessoria Ambiental. Frigg. Primeiro relatório de fauna e flora - Fazenda Pantano. Ribas do Rio Pardo, MS. 2012. Agosto. Piracicaba-SP.
Aves	Psittaciformes	Psittacidae	Primolius	Primolius maracana (Vieillot, 1816)	maracanã-verdadeira	NT	NT	Planalto do Pantanal	Riparian Forest and Dry Forest	Cerrado	Rio Miranda/Paraguai	Brasil/MS	Bonito/Bodoquena/Jardim	-21.27	-56.69	Pivatto, M.A.C., Ma, Donatelli, R.J., Urben-Filho, A., Milano, M. 2006. Aves do Pantanal da Bodoquena, Estado de Mato Grosso do Sul (Brasil). Atualidades Ornitológicas n° 129, janeiro/fevereiro.
Aves	Psittaciformes	Psittacidae	Primolius	Primolius maracana (Vieillot, 1816)	maracanã-verdadeira	NT	NT	Faz. Porto Conceição	Riparian Forest and Dry Forest	Pantanal	Paraguai	Brasil/MS	Porto Murtinho	-21.4667	-57.9167	Nunes, A. P. 2010. Estado de conservação da avifauna ameaçada de extinção ocorrente no Pantanal, Brasil. Atualidades Ornitológicas On-line nº 157. Setembro/outubro.
Aves	Psittaciformes	Psittacidae	Primolius	Primolius maracana (Vieillot, 1816)	maracanã-verdadeira	NT	NT	Faz. Braunal	Riparian Forest and Dry Forest	Pantanal	Paraguai	Brasil/MS	Porto Murtinho	-22.1	-57.7333	Straube,F. C.,Urben-Filho, A., Pivatto, M.A.C., Nunes, A. P., Tomas, W. M. 2006. Nova contribuição à ornitologia do Chaco brasileiro (Mato Grosso do Sul, Brasil). Atualidades Ornitológicas Nº 134 - Novembro/Dezembro.
Aves	Psittaciformes	Psittacidae	Primolius	Primolius maracana (Vieillot, 1816)	maracanã-verdadeira	NT	NT	Faz. Sanga Funda	Riparian Forest	Pantanal	Paraguai	Brasil/MS	Porto Murtinho	-22.0667	-57.5667	Straube,F. C.,Urben-Filho, A., Pivatto, M.A.C., Nunes, A. P., Tomas, W. M. 2006. Nova contribuição à ornitologia do Chaco brasileiro (Mato Grosso do Sul, Brasil). Atualidades Ornitológicas Nº 134 - Novembro/Dezembro.
Aves	Psittaciformes	Psittacidae	Primolius	Primolius maracana (Vieillot, 1816)	maracanã-verdadeira	NT	NT	Rio Tarumã	Riparian Forest	Pantanal	Paraguai	Brasil/MS	Porto Murtinho	-21.5333	-57.8167	Straube,F. C.,Urben-Filho, A., Pivatto, M.A.C., Nunes, A. P., Tomas, W. M. 2006. Nova contribuição à ornitologia do Chaco brasileiro (Mato Grosso do Sul, Brasil). Atualidades Ornitológicas Nº 134 - Novembro/Dezembro.
Aves	Psittaciformes	Psittacidae	Primolius	Primolius maracana (Vieillot, 1816)	maracanã-verdadeira	NT	NT	Rio Parana	Riparian Forest	Cerrado	Parana	Brasil/MS	Três Lagoas	-21.0242	-51.7685	Fibracon Consultoria,Perícias e Projetos Ambientais. 2011-2012. Programa de Monitoramento da Fauna, UFN 3, Relatorio Consolidado, Três Lagoas, MS.
Aves	Psittaciformes	Psittacidae	Pyrrhura	Pyrrhura devillei (Massena & Souancé, 1854)	tiriba-fogo	NT	NT	PCH Pedra Branca	Riparian Forest	Cerrado	Rio Sucuriu/Parana	Brasil/MS	Chapadao do Sul	-19.2567	-52.7897	Fibracon Consultoria, Perícias e Projetos Ambientais.2009.Relatório Consolidado da PCH Pedra Branca.Chapadão do Sul, MS.
Aves	Psittaciformes	Psittacidae	Pyrrhura	Pyrrhura devillei (Massena & Souancé, 1854)	tiriba-fogo	NT	NT	RPPN Estancia Mimosa	Riparian Forest	Cerrado	Paraguai	Brasil/MS	Bonito	-20.9583	-56.5333	Godoi, M.N., Pivatto, M.C.,Mello, A. Vieira de ,Laps R. R.& Souza, F. S.2014.Aves da RPPN Estância Mimosa, Serra da Bodoquena, Mato Grosso do Sul, Brasil.Atuallidades Ornitológicas Nº 174 - Março/Abril.
Aves	Psittaciformes	Psittacidae	Pyrrhura	Pyrrhura devillei (Massena & Souancé, 1854)	tiriba-fogo	NT	NT	PCH Alto Sucuriú	Riparian Forest	Cerrado	Parana	Brasil/MS	Chapadao do Sul	-19.1433	-52.9639	Fibracon Consultoria, Perícias e Projetos Ambientais.2006-2009.Relatório Consolidado da PCH Alto Sucuriú.Chapadão do Sul, MS.
Aves	Psittaciformes	Psittacidae	Pyrrhura	Pyrrhura devillei (Massena & Souancé, 1854)	tiriba-fogo	NT	NT	UHE Porto Galeano	Riparian Forest	Cerrado	Rio Sucuriu/Parana	Brasil/MS	Três Lagoas	-20.0592	-52.1657	Fibracon Consultoria, Perícias e Projetos Ambientais.2010.Relatório Consolidado da UHE Porto Galeano.Três Lagoas, MS.
Aves	Psittaciformes	Psittacidae	Pyrrhura	Pyrrhura devillei (Massena & Souancé, 1854)	tiriba-fogo	NT	NT	Rio Cênico Rotas Monoeiras	Riparian Forest	Cerrado	Rio Coxim	Brasil/MS	Coxim	-19.3679	-54.2	Fibracon Consultoria, Perícias e Projetos Ambientais.2014.Plano de Manejo do Rio Cênico Rotas Monçoeiras.Coxim, MS.
Aves	Psittaciformes	Psittacidae	Pyrrhura	Pyrrhura devillei (Massena & Souancé, 1854)	tiriba-fogo	NT	NT	Rio Cênico Rotas Monoeiras	Riparian Forest	Cerrado	Rio Coxim	Brasil/MS	São Gabriel	-19.4094	-54.4939	Fibracon Consultoria, Perícias e Projetos Ambientais.2014.Plano de Manejo do Rio Cênico Rotas Monçoeiras.Coxim, MS.
Aves	Psittaciformes	Psittacidae	Pyrrhura	Pyrrhura devillei (Massena & Souancé, 1854)	tiriba-fogo	NT	NT	Chaco	Chaco	Cerrado	Paraguai	Brasil/MS	Porto Murtinho	-21.92	-55.7	Caracterização Ecológica de Área Prioritária a Conservação do Chaco Pantaneiro, Porto Murtinho, MS, Oikos, Cooperativa de Trabalho Sócio Ambiental/Fundação O Boticário de Proteção a Natureza, Campo Grande. 2007.
Aves	Psittaciformes	Psittacidae	Pyrrhura	Pyrrhura devillei (Massena & Souancé, 1854)	tiriba-fogo	NT	NT	RPPN Fazenda Cabeceira do Prata	Riparian Forest and Dry Forest	Cerrado	Rio Miranda/Paraguai	Brasil/MS	Jardim	-21.4653	-56.4408	Programa de Incentivo às RPPNs. Diagnóstico e Plano de Manejo da RPPN Fazenda Cabeceira do Prata. 2007. Jardim, MS.
Aves	Psittaciformes	Psittacidae	Pyrrhura	Pyrrhura devillei (Massena & Souancé, 1854)	tiriba-fogo	NT	NT	RPPN Fazenda da Barra	Riparian Forest and Dry Forest	Cerrado	Rio Miranda/Paraguai	Brasil/MS	Bonito	-21.092	-56.2356	Programa de Incentivo às RPPNs do Pantanal. Plano de Manejo - RPPN Fazenda da Barra. 2008. Bonito, MS.
Aves	Psittaciformes	Psittacidae	Pyrrhura	Pyrrhura devillei (Massena & Souancé, 1854)	tiriba-fogo	NT	NT	Planalto do Pantanal	Riparian Forest and Dry Forest	Cerrado	Rio Miranda/Paraguai	Brasil/MS	Bonito/Bodoquena/Jardim	-21.27	-56.69	Pivatto, M.A.C., Donatelli, R.J., Urben-Filho, A., Milano, M. 2006. Aves do Pantanal da Bodoquena, Estado de Mato Grosso do Sul (Brasil). Atualidades Ornitológicas n° 129, janeiro/fevereiro.
Aves	Psittaciformes	Psittacidae	Pyrrhura	Pyrrhura devillei (Massena & Souancé, 1854)	tiriba-fogo	NT	NT	Faz. Santana	Riparian Forest and Dry Forest	Cerrado	Paraguai	Brasil/MS	Aquidauana	-19.6167	-55.6	Nunes, A. P. 2010. Estado de conservação da avifauna ameaçada de extinção ocorrente no Pantanal, Brasil. Atualidades Ornitológicas On-line nº 157. Setembro/outubro.
Aves	Psittaciformes	Psittacidae	Pyrrhura	Pyrrhura devillei (Massena & Souancé, 1854)	tiriba-fogo	NT	NT	Faz. Taboco	Riparian Forest and Dry Forest	Cerrado	Paraguai	Brasil/MS	Aquidauana	-20.0667	-55.6333	Nunes, A. P. 2010. Estado de conservação da avifauna ameaçada de extinção ocorrente no Pantanal, Brasil. Atualidades Ornitológicas On-line nº 157. Setembro/outubro.
Aves	Psittaciformes	Psittacidae	Pyrrhura	Pyrrhura devillei (Massena & Souancé, 1854)	tiriba-fogo	NT	NT	Faz. Aguape	Riparian Forest and Dry Forest	Cerrado	Paraguai	Brasil/MS	Aquidauana	-20.1	-55.95	Nunes, A. P. 2010. Estado de conservação da avifauna ameaçada de extinção ocorrente no Pantanal, Brasil. Atualidades Ornitológicas On-line nº 157. Setembro/outubro.
Aves	Psittaciformes	Psittacidae	Pyrrhura	Pyrrhura devillei (Massena & Souancé, 1854)	tiriba-fogo	NT	NT	RPPN Fazenda Caiman	Riparian Forest and Dry Forest	Pantanal	Paraguai	Brasil/MS	Aquidauana	-19.9333	-56.3333	Nunes, A. P. 2010. Estado de conservação da avifauna ameaçada de extinção ocorrente no Pantanal, Brasil. Atualidades Ornitológicas On-line nº 157. Setembro/outubro.
Aves	Psittaciformes	Psittacidae	Pyrrhura	Pyrrhura devillei (Massena & Souancé, 1854)	tiriba-fogo	NT	NT	Salobra	Riparian Forest and Dry Forest	Pantanal	Paraguai	Brasil/MS	Miranda	-20.1833	-56.5	Nunes, A. P. 2010. Estado de conservação da avifauna ameaçada de extinção ocorrente no Pantanal, Brasil. Atualidades Ornitológicas On-line nº 157. Setembro/outubro.
Aves	Psittaciformes	Psittacidae	Pyrrhura	Pyrrhura devillei (Massena & Souancé, 1854)	tiriba-fogo	NT	NT	Miranda	Riparian Forest and Dry Forest	Pantanal	Paraguai	Brasil/MS	Corumba	-20.2333	-56.3667	Nunes, A. P. 2010. Estado de conservação da avifauna ameaçada de extinção ocorrente no Pantanal, Brasil. Atualidades Ornitológicas On-line nº 157. Setembro/outubro.
Aves	Psittaciformes	Psittacidae	Pyrrhura	Pyrrhura devillei (Massena & Souancé, 1854)	tiriba-fogo	NT	NT	Faz. Pacu	Riparian Forest and Dry Forest	Pantanal	Paraguai	Brasil/MS	Corumba	-20.6333	-57.6167	Nunes, A. P. 2010. Estado de conservação da avifauna ameaçada de extinção ocorrente no Pantanal, Brasil. Atualidades Ornitológicas On-line nº 157. Setembro/outubro.
Aves	Psittaciformes	Psittacidae	Pyrrhura	Pyrrhura devillei (Massena & Souancé, 1854)	tiriba-fogo	NT	NT	Reserva Kadiweu	Riparian Forest and Dry Forest	Pantanal	Paraguai	Brasil/MS	Corumba	-20.65	-57.4833	Nunes, A. P. 2010. Estado de conservação da avifauna ameaçada de extinção ocorrente no Pantanal, Brasil. Atualidades Ornitológicas On-line nº 157. Setembro/outubro.
Aves	Psittaciformes	Psittacidae	Pyrrhura	Pyrrhura devillei (Massena & Souancé, 1854)	tiriba-fogo	NT	NT	Faz. Terra Preta	Riparian Forest and Dry Forest	Pantanal	Paraguai	Brasil/MS	Corumba	-20.4	-57.3333	Nunes, A. P. 2010. Estado de conservação da avifauna ameaçada de extinção ocorrente no Pantanal, Brasil. Atualidades Ornitológicas On-line nº 157. Setembro/outubro.
Aves	Psittaciformes	Psittacidae	Pyrrhura	Pyrrhura devillei (Massena & Souancé, 1854)	tiriba-fogo	NT	NT	Faz. Braunal	Chaco	Pantanal	Paraguai	Brasil/MS	Porto Murtinho	-22.1	-57.7333	Nunes, A. P. 2010. Estado de conservação da avifauna ameaçada de extinção ocorrente no Pantanal, Brasil. Atualidades Ornitológicas On-line nº 157. Setembro/outubro.
Aves	Psittaciformes	Psittacidae	Pyrrhura	Pyrrhura devillei (Massena & Souancé, 1854)	tiriba-fogo	NT	NT	Faz. Sanga Funda	Chaco	Pantanal	Paraguai	Brasil/MS	Porto Murtinho	-22.0667	-57.5667	Nunes, A. P. 2010. Estado de conservação da avifauna ameaçada de extinção ocorrente no Pantanal, Brasil. Atualidades Ornitológicas On-line nº 157. Setembro/outubro.
Aves	Psittaciformes	Psittacidae	Pyrrhura	Pyrrhura devillei (Massena & Souancé, 1854)	tiriba-fogo	NT	NT	Faz. Porto Conceição	Chaco	Pantanal	Paraguai	Brasil/MS	Porto Murtinho	-21.4667	-57.9167	Nunes, A. P. 2010. Estado de conservação da avifauna ameaçada de extinção ocorrente no Pantanal, Brasil. Atualidades Ornitológicas On-line nº 157. Setembro/outubro.
Aves	Psittaciformes	Psittacidae	Pyrrhura	Pyrrhura devillei (Massena & Souancé, 1854)	tiriba-fogo	NT	NT	Faz. Quebracho/Porto Quebracho	Chaco	Pantanal	Paraguai	Brasil/MS	Porto Murtinho	-21.8333	-57.8833	Nunes, A. P. 2010. Estado de conservação da avifauna ameaçada de extinção ocorrente no Pantanal, Brasil. Atualidades Ornitológicas On-line nº 157. Setembro/outubro.
Aves	Psittaciformes	Psittacidae	Pyrrhura	Pyrrhura devillei (Massena & Souancé, 1854)	tiriba-fogo	NT	NT	Chaco	Chaco	Pantanal	Paraguai	Brasil/MS	Porto Murtinho	-21.6833	-57.8667	Nunes, A. P. 2010. Estado de conservação da avifauna ameaçada de extinção ocorrente no Pantanal, Brasil. Atualidades Ornitológicas On-line nº 157. Setembro/outubro.
Aves	Psittaciformes	Psittacidae	Pyrrhura	Pyrrhura devillei (Massena & Souancé, 1854)	tiriba-fogo	NT	NT	RPPN São Geraldo	Riparian Forest and Dry Forest	Cerrado	Paraguai	Brasil/MS	Bonito	-21.266	-56.556	Fibracon Consultoria,Perícias e Projetos Ambientais. 2013. Programa de Monitoramento da RPPN São Geraldo.Relatório Consolidado. Bonito, MS.
Aves	Psittaciformes	Psittacidae	Pyrrhura	Pyrrhura devillei (Massena & Souancé, 1854)	tiriba-fogo	NT	NT	PHC Ponte Alta	Riparian Forest	Cerrado	Rio Sucuriú/Parana	Brasil/MS	São Gabriel	-20.9386	-52.4753	Fibracon Consultoria, Perícias e Projetos Ambientais.2010.Relatório Consolidado da PCH Ponte Alta.Sao Gabriel Do Oeste. MS.
Aves	Psittaciformes	Psittacidae	Pyrrhura	Pyrrhura devillei (Massena & Souancé, 1854)	tiriba-fogo	NT	NT	PCH Verde 4 A	Riparian Forest	Cerrado	Rio verde/Parana	Brasil/MS	Agua Clara	-19.8	-53.39	Fibracon Consultoria, Perícias e Projetos Ambientais.2010.Relatório Consolidado da PCH Verde 4 A. Agua Clara. MS.
Aves	Piciformes	Ramphastidae	Ramphastos	Ramphastos vitellinus (Lichtenstein, 1823)	tucano-de-bico-preto	None	VU	PCH Alto Sucuriú	Riparian Forest	Cerrado	Rio Sucuriu/Parana	Brasil/MS	Chapadao do Sul	-19.1433	-52.9639	Fibracon Consultoria, Perícias e Projetos Ambientais.2006-2009.Relatório Consolidado da PCH Alto Sucuriú.Chapadão do Sul, MS.
Aves	Piciformes	Ramphastidae	Ramphastos	Ramphastos vitellinus (Lichtenstein, 1823)	tucano-de-bico-preto	None	VU	PCH Pedra Branca	Riparian Forest	Cerrado	Rio Sucuriu/Parana	Brasil/MS	Chapadao do Sul	-19.2567	-52.7897	Fibracon Consultoria, Perícias e Projetos Ambientais.2009.Relatório Consolidado da PCH Pedra Branca.Chapadão do Sul, MS.
Aves	Piciformes	Ramphastidae	Ramphastos	Ramphastos vitellinus (Lichtenstein, 1823)	tucano-de-bico-preto	None	VU	Fazenda Lindos Campos	Riparian Forest	Cerrado	Aporé/Sucuriu/Parana	Brasil/MS	Paranaíba	-19.8253	-51.54	Pagotto, T. C. S.,Souza, P.R. 2006. Biodiversidade do Complexo Aporé-Sucuriú: subsídios à conservação e ao manejo do Cerrado. Ed. UFMS. 308p. Campo Grande, MS.
Aves	Piciformes	Ramphastidae	Ramphastos	Ramphastos vitellinus (Lichtenstein, 1823)	tucano-de-bico-preto	None	VU	PCH Bandeirante e PCH Areado	Riparian Forest	Cerrado	Rio Suciriu/Parana	Brasil/MS	Chapadao do Sul/Inocência	-19.52	-52.51	Fibracon Consultoria, Perícias e Projetos Ambientais.2008.Relatório de Caracterização da Fauna Terrestre PCH Bandeirante e PCH Areado.Chapadão do Sul e Inocência, MS.
Aves	Struthioniformes	Rheidae	Rhea	Rhea americana (Linnaeus, 1758)	ema	None	NT	planalto da bodoquena	Grassland	Pantanal	Paraguai	Brasil/MS	Salobra	-21.2333	-57.1333	Vicente, J. J.Rodrigues, H. O.Gomes, D. C.Pinto, R. M. 1995. Nematóides do Brasil. Parte IV: Nematóides de Aves. Revista Brasileira de Zoologia 12 (Supl.1): 1-273.
Aves	Struthioniformes	Rheidae	Rhea	Rhea americana (Linnaeus, 1758)	ema	None	NT	Cerrado em Coxim	Grassland	Cerrado	Paraguai	Brasil/MS	Coxim	-18.5	-54.75	Zettermann, C. D., Nascimento, A. A.,Tebaldi, J. A., Szabo, M. J. P. 2005. Observations on helminth infections of free-living and captive rheas (Rhea americana) in Brazil. Veterinary Parasitology 129 (1-2): 169-172.
Aves	Struthioniformes	Rheidae	Rhea	Rhea americana (Linnaeus, 1758)	ema	None	NT	fazenda no cerrado	Grassland	Cerrado	Paraguai	Brasil/MS	Pedro Gomes	-14.0667	-54.5333	Zettermann, C. D.,Nascimento, A. A.,Tebaldi, J. A.,Szabo, M. J. P. 2005. Observations on helminth infections of free-living and captive rheas (Rhea americana) in Brazil. Veterinary Parasitology 129 (1-2): 169-172.
Aves	Struthioniformes	Rheidae	Rhea	Rhea americana (Linnaeus, 1758)	ema	None	NT	Fazenda Rio Negro	Dry Forest	Pantanal	Paraguai	Brasil/MS	Aquidauana	-19.5667	-56.2333	Cestari, C. 2004. Ten or 20 minutes per count points: which one is more efficient for bird surveying? A case study in Pantanal Wetland. IV Simpósio sobre os recursos naturais e sócio-econômicos do Pantanal. Corumbá-MS. EMBRAPA
Aves	Struthioniformes	Rheidae	Rhea	Rhea americana (Linnaeus, 1758)	ema	None	NT	Pantanal do Abobral	Dry Forest	Pantanal	Paraguai	Brasil/MS	Corumba	-19.6	-56.9333	Yabe, R. S. (2001). Deslocamento de aves entre capões no Pantanal mato-grossense. Campo Grande-MS, UFMS: 106p.
Aves	Struthioniformes	Rheidae	Rhea	Rhea americana (Linnaeus, 1758)	ema	None	NT	Pousada Flor de Pequi	Dry Forest	Cerrado	Paraguai	Brasil/MS	Rio Negro	-19.7478	-55.1539	Ragusa-Netto, J., A. P. Nunes, P. A. Silva, and M. B. Costacurta. In press. Inventário da Avifauna do Corredor Serra de Maracajú-Negro. in Inventário Rápido da Biodiversidade do Corredor Serra de Maracajú-Negro.
Aves	Struthioniformes	Rheidae	Rhea	Rhea americana (Linnaeus, 1758)	ema	None	NT	Fazenda Santana	Dry Forest	Cerrado	Paraguai	Brasil/MS	Rio Negro	-19.6372	-55.6114	Ragusa-Netto, J., A. P. Nunes, P. A. Silva, and M. B. Costacurta. In press. Inventário da Avifauna do Corredor Serra de Maracajú-Negro. in Inventário Rápido da Biodiversidade do Corredor Serra de Maracajú-Negro.
Aves	Struthioniformes	Rheidae	Rhea	Rhea americana (Linnaeus, 1758)	ema	None	NT	Fazenda Taboco	Dry Forest	Cerrado	Paraguai	Brasil/MS	Aquidauana	-20.0842	-55.6608	Ragusa-Netto,J.,A.P.Nunes,P.A.Silva, Costacurta,M.B.In press. Inventário da Avifauna do Corredor Serra de Maracajú-Negro. in Inventário Rápido da Biodiversidade do Corredor Serra de Maracajú-Negro.
Aves	Struthioniformes	Rheidae	Rhea	Rhea americana (Linnaeus, 1758)	ema	None	NT	Fazenda Rio Negro	Dry Forest	Pantanal	Paraguai	Brasil/MS	Aquidauana	-19.5	-56.2833	Ecologia do Pantanal 2002. Curso de Campo.Campo Grande,MS.
Aves	Struthioniformes	Rheidae	Rhea	Rhea americana (Linnaeus, 1758)	ema	None	NT	planalto bodoquena	Riparian Forest	Cerrado	Paraguai	Brasil/MS	Salobra	-21.2333	-57.1333	Vicente,J.J.,Rodrigues,H.O.,Gomes,D. C.,Pinto,R.M.1995. Nematóides do Brasil. Parte IV: Nematóides de Aves. Revista Brasileira de Zoologia 12 (Supl.1): 1-273.
Aves	Struthioniformes	Rheidae	Rhea	Rhea americana (Linnaeus, 1758)	ema	None	NT	Mata Atlantica	Riparian Forest and Agriculture	Mata Atlantica	Parana	Brasil/MS	Bataypora	-22.4956	-53.2833	Aoki, C., Rosa,F. R.,Teixeira,M.C.,Godoi,M.N.,Landgref Filho,P., Lopes,W.H. 2011.Plano de Monitoramento de Meio Biótico. 8ª campanha. Usina Laguna. Batayporã, MS.
Aves	Struthioniformes	Rheidae	Rhea	Rhea americana (Linnaeus, 1758)	ema	None	NT	Cerrado	Riparian Forest	Cerrado	Parana	Brasil/MS	Ponta Pora	-22.2596	-55.1075	Golin, I. 2010. Plano de Automonitoramento (Compilamento das campanhas 1, 2, 3 e 4 após a obtenção da LO). Monteverde Agro Energértica S/A. Parte 1 de 3. Ponta Porã, MS.
Aves	Struthioniformes	Rheidae	Rhea	Rhea americana (Linnaeus, 1758)	ema	None	NT	LDC Bioenergia S. A. - Filial Passa Tempo	Dry Forest	Cerrado	Parana	Brasil/MS	Rio Brilhante	-21.467	-54.7485	Samorano. 2011. Projeto Básico Ambiental - Programa de Automonitoramento. LDC Bioenergia, Filial Passa Tempo. Relatório de Monitoramento nº 07. Vol. III. 2º semestre. Rio Brilhante, MS.
Aves	Struthioniformes	Rheidae	Rhea	Rhea americana (Linnaeus, 1758)	ema	None	NT	Usina São Fernando - Acucar e Alcool	Riparian Forest and Agriculture	Cerrado	Rio Dourados/Parana	Brasil/MS	Dourados	-22.3855	-54.9002	CITTÀ - Planejamento Urbano-Ambiental. 2010. Plano Básico Ambiental - PBA. 2º Relatório Semestral de Operação. Usina São Fernando Açúcar e Álcool. Volume 1/2. Novembro. Dourados, MS.
Aves	Struthioniformes	Rheidae	Rhea	Rhea americana (Linnaeus, 1758)	ema	None	NT	Fazenda Nhumirim/Embrapa Pantanal	Grassland	Pantanal	Pantanal	Brasil/MS	Nhecolândia	-18.9833	-56.65	Nunes, A. P, Tomas, W. M.,Ticianelli,F.A.T.2005. Aves da Fazenda Nhumirim, Pantanal da Nhecolândia, MS. Documentos 81. Embrapa Pantanal. Dezembro. Corumbá, MS.
Aves	Struthioniformes	Rheidae	Rhea	Rhea americana (Linnaeus, 1758)	ema	None	NT	Buriti Agroindustrial Ltda.	Grassland	Cerrado	Rio Pardo/Parana	Brasil/MS	Bataguassu	-21.8406	-52.9278	PROJEC - Engenharia Ambiental. 2007. Estudo de Impacto Ambiental. Buriti Agroindustrial Ltda. Projeto 726/70/07. Bataguassu, MS.
Aves	Struthioniformes	Rheidae	Rhea	Rhea americana (Linnaeus, 1758)	ema	None	NT	Usina Eldorado S/A - Cór. das Pedras	Dry Forest	Cerrado	Rios Ivinhema e Brilhante/Parana	Brasil/MS	Rio Brilhante	-21.8577	-54.0066	ARATER. ETH Bioenergia S/A. 2010. Estudo de Impacto Ambiental - Usina Eldorado S/A. Dezembro. 2008. Rio Brilhante, MS.
Aves	Struthioniformes	Rheidae	Rhea	Rhea americana (Linnaeus, 1758)	ema	None	NT	Usina Eldorado S/A	Dry Forest	Cerrado	Rios Ivinhema e Brilhante/Parana	Brasil/MS	Rio Brilhante	-21.8999	-53.9842	ARATER. ETH Bioenergia S/A.2010. Estudo de Impacto Ambiental - Usina Eldorado S/A. Dezembro. 2008. Rio Brilhante, MS.
Aves	Struthioniformes	Rheidae	Rhea	Rhea americana (Linnaeus, 1758)	ema	None	NT	Jateí Bioenergia Ltda.	Riparian Forest and Grassland	Mata Atlantica	Rios Ivinhema e Guiraí/Parana	Brasil/MS	Jateí	-22.7754	-53.8281	PROJEC. 2009. Estudo de Impacto Ambiental. Jateí Bioenergia Ltda. Ampliação Industrial e Agrícola. Volume II. Abril. Jateí, MS.
Aves	Struthioniformes	Rheidae	Rhea	Rhea americana (Linnaeus, 1758)	ema	None	NT	Agro Energia Santa Luzia Ltda - Cor. São José	Riparian Forest and Grassland	Cerrado	Rios Ivinhema e Pardo/Parana	Brasil/MS	Nova Alvorada do Sul	-21.5791	-54.2821	ARATER. ETH Bioenergia S/A. 2010. EIA- Usina Santa Luzia Ltda. Resultado da 1ª campanha de monitoramento ambiental - Programas ambientais de biota e qualidade das águas. Agro Energia Santa Luzia Ltda. Junho. Nova Alvorada do Sul, MS.
Aves	Struthioniformes	Rheidae	Rhea	Rhea americana (Linnaeus, 1758)	ema	None	NT	PE do Pantanal do Rio Negro	Grassland	Pantanal	Paraguai	Brasil/MS	Aquidauana/Corumba	-19.4264	-56.6056	Imasul.2006.Plano de Manejo do Parque Estadual do Pantanal do Rio Negro. Encarte 3 - Análise da UC. MS.
Aves	Struthioniformes	Rheidae	Rhea	Rhea americana (Linnaeus, 1758)	ema	None	NT	Parque Estadual do Prosa	Riparian Forest and Dry Forest	Cerrado	Rio Pardo/Anhanduí	Brasil/MS	Campo Grande	20.453	-54.56	Plano de Manejo. Parque Estadual do Prosa. Encarte 03. 2011. Campo Grande, MS.
Aves	Struthioniformes	Rheidae	Rhea	Rhea americana (Linnaeus, 1758)	ema	None	NT	Assentamento Canaã - RPPN Cara da Onça	Riparian Forest and Dry Forest	Cerrado	Rio Miranda/Paraguai	Brasil/MS	Bodoquena	-20.7378	-56.7375	Bionúcleo. Plano de Manejo - RPPN Cara da Onça. 2010. Bodoquena, MS.
Aves	Struthioniformes	Rheidae	Rhea	Rhea americana (Linnaeus, 1758)	ema	None	NT	Fazenda Atoledo - RPPN Xodo do Vo Ruy	Riparian Forest and Dry Forest	Cerrado	Rio Miranda/Paraguai	Brasil/MS	Jardim	-21.8256	-56.0181	Bionúcleo. Plano de Manejo - RPPN Xodó do Vô Ruy. 2010. Jardim, MS.
Aves	Struthioniformes	Rheidae	Rhea	Rhea americana (Linnaeus, 1758)	ema	None	NT	RPPN Fazenda Cabeceira do Prata	Riparian Forest and Dry Forest	Cerrado	Rio Miranda/Paraguai	Brasil/MS	Jardim	-21.4653	-56.4408	Programa de Incentivo às RPPNs. Diagnóstico e Plano de Manejo da RPPN Fazenda Cabeceira do Prata. 2007. Jardim, MS.
Aves	Struthioniformes	Rheidae	Rhea	Rhea americana (Linnaeus, 1758)	ema	None	NT	Lagoa Misteriosa	Dry Forest and Exotic Pasture	Cerrado	Rio Miranda/Paraguai	Brasil/MS	Jardim	-21.45	-56.45	Photo in Natura. Pivatto, M. A. C. 2007. Relatório Final - Ornitologia. Caracterização da Avifauna dos Arredores da Lagoa Misteriosa, Jardim, MS. Dezembro.
Aves	Struthioniformes	Rheidae	Rhea	Rhea americana (Linnaeus, 1758)	ema	None	NT	Fazenda Pantano	Riparian Forest and Dry Forest	Cerrado	Rio da Prata	Brasil/MS	Ribas do Rio Pardo	-21.0024	-53.8136	Casa da Floresta Acessoria Ambiental. Frigg. Primeiro relatório de fauna e flora - Fazenda Pantano. Ribas do Rio Pardo, MS. 2012. Agosto. Piracicaba-SP.
Aves	Struthioniformes	Rheidae	Rhea	Rhea americana (Linnaeus, 1758)	ema	None	NT	RPPN Buraco das Araras	Riparian Forest and Dry Forest	Cerrado	Rio Miranda/Paraguai	Brasil/MS	Jardim	-21.4936	-56.4189	Programa de Incentivo às RPPNs. Plano de Manejo da RPPN Buraco das Araras. 2008. Jardim, MS.
Aves	Struthioniformes	Rheidae	Rhea	Rhea americana (Linnaeus, 1758)	ema	None	NT	Faz. Santa Emília	Dry Forest	Cerrado	Rio Negro/Paraguai	Brasil/MS	Aquidauana	-19.505	-55.6122	Pivatto, M.A.C.,Donatelli, R.J., Manço,D. G. 2008. Aves da Fazenda Santa Emília, Aquidauana, MS.
Aves	Struthioniformes	Rheidae	Rhea	Rhea americana (Linnaeus, 1758)	ema	None	NT	Planalto do Pantanal	Dry Forest	Cerrado	Rio Miranda/Paraguai	Brasil/MS	Bonito/Bodoquena/Jardim	-21.27	-56.69	Pivatto, M.A.C., Donatelli, R.J., Urben-Filho, A., Milano, M. 2006. Aves do Pantanal da Bodoquena, Estado de Mato Grosso do Sul (Brasil). Atualidades Ornitológicas n° 129, janeiro/fevereiro.
Aves	Struthioniformes	Rheidae	Rhea	Rhea americana (Linnaeus, 1758)	ema	None	NT	Faz. Pouso Alegre	Dry Forest	Pantanal	Paraguai	Brasil/MS	Corumba	-17.1333	-56.8833	Nunes,A.P.2010. Estado de conservação da avifauna ameaçada de extinção ocorrente no Pantanal, Brasil. Atualidades Ornitológicas On-line nº 157. Setembro/outubro.
Aves	Struthioniformes	Rheidae	Rhea	Rhea americana (Linnaeus, 1758)	ema	None	NT	PARNA Pantanal	Dry Forest	Pantanal	Paraguai	Brasil/MS	Corumba	-17.85	-57.4167	Nunes,A.P.2010. Estado de conservação da avifauna ameaçada de extinção ocorrente no Pantanal, Brasil. Atualidades Ornitológicas On-line nº 157. Setembro/outubro.
Aves	Struthioniformes	Rheidae	Rhea	Rhea americana (Linnaeus, 1758)	ema	None	NT	Faz. São Luis	Riparian Forest and Dry Forest	Pantanal	Paraguai	Brasil/MS	Corumba	-18.15	-57.0167	Nunes,A.P.2010. Estado de conservação da avifauna ameaçada de extinção ocorrente no Pantanal, Brasil. Atualidades Ornitológicas On-line nº 157. Setembro/outubro.
Aves	Struthioniformes	Rheidae	Rhea	Rhea americana (Linnaeus, 1758)	ema	None	NT	Fazenda Caité	Riparian Forest and Dry Forest	Pantanal	Paraguai	Brasil/MS	Corumba	-18.7167	-55.25	Nunes,A.P.2010. Estado de conservação da avifauna ameaçada de extinção ocorrente no Pantanal, Brasil. Atualidades Ornitológicas On-line nº 157. Setembro/outubro.
Aves	Struthioniformes	Rheidae	Rhea	Rhea americana (Linnaeus, 1758)	ema	None	NT	Faz. Campo Novo	Grassland	Pantanal	Paraguai	Brasil/MS	Corumba	-19.3833	-57.6667	Nunes,A.P.2010. Estado de conservação da avifauna ameaçada de extinção ocorrente no Pantanal, Brasil. Atualidades Ornitológicas On-line nº 157. Setembro/outubro.
Aves	Struthioniformes	Rheidae	Rhea	Rhea americana (Linnaeus, 1758)	ema	None	NT	Faz. Firme/Faz. Leque	Dry Forest and Grassland	Pantanal	Paraguai	Brasil/MS	Corumba	-19.25	-57.0167	Nunes,A.P.2010. Estado de conservação da avifauna ameaçada de extinção ocorrente no Pantanal, Brasil. Atualidades Ornitológicas On-line nº 157. Setembro/outubro.
Aves	Struthioniformes	Rheidae	Rhea	Rhea americana (Linnaeus, 1758)	ema	None	NT	RPPN Fazenda Numirim	Dry Forest and Grassland	Pantanal	Paraguai	Brasil/MS	Corumba	-18.9833	-56.65	Nunes,A.P.2010. Estado de conservação da avifauna ameaçada de extinção ocorrente no Pantanal, Brasil. Atualidades Ornitológicas On-line nº 157. Setembro/outubro.
Aves	Struthioniformes	Rheidae	Rhea	Rhea americana (Linnaeus, 1758)	ema	None	NT	RPPN Faz. Alegria	Dry Forest and Grassland	Pantanal	Paraguai	Brasil/MS	Corumba	-19.05	-56.7833	Nunes,A.P.2010. Estado de conservação da avifauna ameaçada de extinção ocorrente no Pantanal, Brasil. Atualidades Ornitológicas On-line nº 157. Setembro/outubro.
Aves	Struthioniformes	Rheidae	Rhea	Rhea americana (Linnaeus, 1758)	ema	None	NT	Faz. Santa Emília	Dry Forest and Grassland	Pantanal	Paraguai	Brasil/MS	Aquidauana	-19.5	-55.6	Nunes,A.P.2010. Estado de conservação da avifauna ameaçada de extinção ocorrente no Pantanal, Brasil. Atualidades Ornitológicas On-line nº 157. Setembro/outubro.
Aves	Struthioniformes	Rheidae	Rhea	Rhea americana (Linnaeus, 1758)	ema	None	NT	Faz. Santana	Dry Forest and Grassland	Pantanal	Paraguai	Brasil/MS	Aquidauana	-19.6167	-55.6	Nunes,A.P.2010. Estado de conservação da avifauna ameaçada de extinção ocorrente no Pantanal, Brasil. Atualidades Ornitológicas On-line nº 157. Setembro/outubro.
Aves	Struthioniformes	Rheidae	Rhea	Rhea americana (Linnaeus, 1758)	ema	None	NT	Faz. Taboco	Dry Forest and Grassland	Pantanal	Paraguai	Brasil/MS	Aquidauana	-20.0667	-55.6333	Nunes,A.P.2010. Estado de conservação da avifauna ameaçada de extinção ocorrente no Pantanal, Brasil. Atualidades Ornitológicas On-line nº 157. Setembro/outubro.
Aves	Struthioniformes	Rheidae	Rhea	Rhea americana (Linnaeus, 1758)	ema	None	NT	Faz. Aguapé	Dry Forest and Grassland	Pantanal	Paraguai	Brasil/MS	Aquidauana	-20.1	-55.95	Nunes,A.P.2010. Estado de conservação da avifauna ameaçada de extinção ocorrente no Pantanal, Brasil. Atualidades Ornitológicas On-line nº 157. Setembro/outubro.
Aves	Struthioniformes	Rheidae	Rhea	Rhea americana (Linnaeus, 1758)	ema	None	NT	Faz. Salinas/Barranco Alto	Dry Forest and Grassland	Pantanal	Paraguai	Brasil/MS	Aquidauana	-19.5833	-56.65	Nunes,A.P.2010. Estado de conservação da avifauna ameaçada de extinção ocorrente no Pantanal, Brasil. Atualidades Ornitológicas On-line nº 157. Setembro/outubro.
Aves	Struthioniformes	Rheidae	Rhea	Rhea americana (Linnaeus, 1758)	ema	None	NT	RPPN Fazenda Rio Negro	Dry Forest and Grassland	Pantanal	Paraguai	Brasil/MS	Aquidauana	-19.5	-56.2833	Nunes,A.P.2010. Estado de conservação da avifauna ameaçada de extinção ocorrente no Pantanal, Brasil. Atualidades Ornitológicas On-line nº 157. Setembro/outubro.
Aves	Struthioniformes	Rheidae	Rhea	Rhea americana (Linnaeus, 1758)	ema	None	NT	RPPN Fazenda Caiman	Dry Forest and Grassland	Pantanal	Paraguai	Brasil/MS	Aquidauana	-19.9333	-56.3333	Nunes,A.P.2010. Estado de conservação da avifauna ameaçada de extinção ocorrente no Pantanal, Brasil. Atualidades Ornitológicas On-line nº 157. Setembro/outubro.
Aves	Struthioniformes	Rheidae	Rhea	Rhea americana (Linnaeus, 1758)	ema	None	NT	Salobra	Dry Forest and Grassland	Pantanal	Paraguai	Brasil/MS	Corumba	-20.1833	-56.5	Nunes,A.P.2010. Estado de conservação da avifauna ameaçada de extinção ocorrente no Pantanal, Brasil. Atualidades Ornitológicas On-line nº 157. Setembro/outubro.
Aves	Struthioniformes	Rheidae	Rhea	Rhea americana (Linnaeus, 1758)	ema	None	NT	Faz. Pacu	Dry Forest and Grassland	Pantanal	Paraguai	Brasil/MS	Corumba	-20.6333	-57.6167	Nunes,A.P.2010. Estado de conservação da avifauna ameaçada de extinção ocorrente no Pantanal, Brasil. Atualidades Ornitológicas On-line nº 157. Setembro/outubro.
Aves	Struthioniformes	Rheidae	Rhea	Rhea americana (Linnaeus, 1758)	ema	None	NT	Reserva Kadiwéu	Dry Forest and Grassland	Pantanal	Paraguai	Brasil/MS	Corumba	-20.65	-57.4833	Nunes,A.P.2010. Estado de conservação da avifauna ameaçada de extinção ocorrente no Pantanal, Brasil. Atualidades Ornitológicas On-line nº 157. Setembro/outubro.
Aves	Struthioniformes	Rheidae	Rhea	Rhea americana (Linnaeus, 1758)	ema	None	NT	Faz. Tarumã do Nabileque	Dry Forest and Grassland	Pantanal	Paraguai	Brasil/MS	Corumba	-20.2833	-57.6333	Nunes,A.P.2010. Estado de conservação da avifauna ameaçada de extinção ocorrente no Pantanal, Brasil. Atualidades Ornitológicas On-line nº 157. Setembro/outubro.
Aves	Struthioniformes	Rheidae	Rhea	Rhea americana (Linnaeus, 1758)	ema	None	NT	Faz. Terra Preta	Dry Forest and Grassland	Pantanal	Paraguai	Brasil/MS	Corumba	-20.4	-57.3333	Nunes,A.P.2010. Estado de conservação da avifauna ameaçada de extinção ocorrente no Pantanal, Brasil. Atualidades Ornitológicas On-line nº 157. Setembro/outubro.
Aves	Struthioniformes	Rheidae	Rhea	Rhea americana (Linnaeus, 1758)	ema	None	NT	Faz. Braunal	Chaco	Pantanal	Paraguai	Brasil/MS	Porto Murtinho	-22.1	-57.7333	Nunes,A.P.2010. Estado de conservação da avifauna ameaçada de extinção ocorrente no Pantanal, Brasil. Atualidades Ornitológicas On-line nº 157. Setembro/outubro.
Aves	Struthioniformes	Rheidae	Rhea	Rhea americana (Linnaeus, 1758)	ema	None	NT	Faz. Sanga Funda	Chaco	Pantanal	Paraguai	Brasil/MS	Porto Murtinho	-22.0667	-57.5667	Nunes,A.P.2010. Estado de conservação da avifauna ameaçada de extinção ocorrente no Pantanal, Brasil. Atualidades Ornitológicas On-line nº 157. Setembro/outubro.
Aves	Struthioniformes	Rheidae	Rhea	Rhea americana (Linnaeus, 1758)	ema	None	NT	Rio Taruma	Chaco	Pantanal	Paraguai	Brasil/MS	Porto Murtinho	-21.5333	-57.8167	Nunes,A.P.2010. Estado de conservação da avifauna ameaçada de extinção ocorrente no Pantanal, Brasil. Atualidades Ornitológicas On-line nº 157. Setembro/outubro.
Aves	Struthioniformes	Rheidae	Rhea	Rhea americana (Linnaeus, 1758)	ema	None	NT	Faz. Quebracho/Porto Quebracho	Chaco	Pantanal	Paraguai	Brasil/MS	Porto Murtinho	-21.8333	-57.8833	Nunes,A.P.2010. Estado de conservação da avifauna ameaçada de extinção ocorrente no Pantanal, Brasil. Atualidades Ornitológicas On-line nº 157. Setembro/outubro.
Aves	Struthioniformes	Rheidae	Rhea	Rhea americana (Linnaeus, 1758)	ema	None	NT	UFN - 3	Grasland and Exotic Pasture	Cerrado	Parana	Brasil/MS	Três Lagoas	-21.0242	-51.7685	Fibracon Consultoria,Perícias e Projetos Ambientais. 2011-2012. Programa de Monitoramento da Fauna, UFN 3, Relatorio Consolidado, Três Lagoas, MS.
Aves	Struthioniformes	Rheidae	Rhea	Rhea americana (Linnaeus, 1758)	ema	None	NT	Faz. Porto Conceição	Chaco	Pantanal	Paraguai	Brasil/MS	Porto Murtinho	-21.4667	-57.9167	Straube,F. C.,Urben-Filho, A., Pivatto, M.A.C., Nunes, A. P., Tomas, W. M. 2006. Nova contribuição à ornitologia do Chaco brasileiro (Mato Grosso do Sul, Brasil). Atualidades Ornitológicas Nº 134 - Novembro/Dezembro.
Aves	Struthioniformes	Rheidae	Rhea	Rhea americana (Linnaeus, 1758)	ema	None	NT	Rio Taruma	Chaco	Pantanal	Paraguai	Brasil/MS	Porto Murtinho	-21.5333	-57.8167	Straube,F. C.,Urben-Filho, A., Pivatto, M.A.C., Nunes, A. P., Tomas, W. M. 2006. Nova contribuição à ornitologia do Chaco brasileiro (Mato Grosso do Sul, Brasil). Atualidades Ornitológicas Nº 134 - Novembro/Dezembro.
Aves	Struthioniformes	Rheidae	Rhea	Rhea americana (Linnaeus, 1758)	ema	None	NT	Fibria Celulose S/A	Dry Forest and Riparian Forest	Cerrado	Parana	Brasil/MS	Três Lagoas	-20.9386	-52.4753	POYRY. Estudo de Impacto Ambiental. EIA/RIMA da Expansão da Unidade Industrial. Fibria Celulose S/A. Unidade Três Lagoas. 2011. Abril. São Paulo, SP.
Aves	Struthioniformes	Rheidae	Rhea	Rhea americana (Linnaeus, 1758)	ema	None	NT	RPPN Fazenda da Barra	Dry Forest and Riparian Forest	Cerrado	Rio Miranda/Paraguai	Brasil/MS	Bonito	-21.092	-56.2356	Programa de Incentivo às RPPNs do Pantanal. 2008.Plano de Manejo - RPPN Fazenda da Barra. Bonito, MS.
Aves	Cathartiformes	Cathartidae	Sarcoramphus	Sarcoramphus papa (Linnaeus, 1758)	urubu-rei	NT	LC	Fazenda Nhumirim/Embrapa Pantanal	Dry Forest and Riparian Forest	Pantanal	Paraguai	Brasil/MS	Nhecolândia	-18.9833	-56.65	Nunes, A. P, Tomas, W. M., Ticianeli, F. A. T. 2005. Aves da Fazenda Nhumirim, Pantanal da Nhecolândia, MS. Documentos 81. Embrapa Pantanal. Dezembro. Corumbá, MS.
Aves	Cathartiformes	Cathartidae	Sarcoramphus	Sarcoramphus papa (Linnaeus, 1758)	urubu-rei	NT	LC	Barra do Jaguari	Riparian Forest	Mata Atlantica	Parana	Brasil/MS	Amambai	-22.9022	-54.9038	Fibracon Consultoria Pericias e Projetos Ambientais. 2014.Estudo de Impacto Ambiental. Diagnostico do Meio Biotico.Amambai.MS
Aves	Cathartiformes	Cathartidae	Sarcoramphus	Sarcoramphus papa (Linnaeus, 1758)	urubu-rei	NT	LC	Usina de Saiju	Riparian Forest	Mata Atlantica	Parana	Brasil/MS	Amambai	-22.8875	-54.7513	Fibracon Consultoria Pericias e Projetos Ambientais. 2014.Estudo de Impacto Ambiental. Diagnostico do Meio Biotico.Amambai.MS
Aves	Cathartiformes	Cathartidae	Sarcoramphus	Sarcoramphus papa (Linnaeus, 1758)	urubu-rei	NT	LC	PCH Verde 4 A	Riparian Forest	Cerrado	Parana	Brasil/MS	Agua Clara	-19.8	-53.39	Fibracon Consultoria, Perícias e Projetos Ambientais.2010.Relatório Consolidado da PCH Verde 4 A. Agua Clara. MS.
Aves	Cathartiformes	Cathartidae	Sarcoramphus	Sarcoramphus papa (Linnaeus, 1758)	urubu-rei	NT	LC	PCH Bandeirante e PCH Areado	Riparian Forest	Cerrado	Rio Suciriu/Parana	Brasil/MS	Chapadao do Sul/Inocência	-19.52	-52.51	Fibracon Consultoria, Perícias e Projetos Ambientais.2008.Relatório de Caracterização da Fauna Terrestre PCH Bandeirante e PCH Areado.Chapadão do Sul e Inocência, MS.
Aves	Cathartiformes	Cathartidae	Sarcoramphus	Sarcoramphus papa (Linnaeus, 1758)	urubu-rei	NT	LC	PCH Pedra Branca	Riparian Forest	Cerrado	Rio Sucuriu/Parana	Brasil/MS	Chapadao do Sul	-19.2567	-52.7897	Fibracon Consultoria, Perícias e Projetos Ambientais.2009.Relatório Consolidado da PCH Pedra Branca.Chapadão do Sul, MS.
Aves	Cathartiformes	Cathartidae	Sarcoramphus	Sarcoramphus papa (Linnaeus, 1758)	urubu-rei	NT	LC	PCH Verde 4 A	Riparian Forest	Cerrado	Rio verde/Parana	Brasil/MS	Agua Clara	-19.8	-53.39	Fibracon Consultoria, Perícias e Projetos Ambientais.2010.Relatório Consolidado da PCH Verde 4 A. Agua Clara. MS.
Aves	Falconiformes	Acciptridae	Spizaetus	Spizaetus ornatus (Daudin, 1800)	gavião penacho	NT	NT	Fazenda Pantano	Dry Forest and Riparian Forest	Cerrado	Rio da Prata	Brasil/MS	Ribas do Rio Pardo	-21.0024	-53.8136	Casa da Floresta Acessoria Ambiental. Frigg. Primeiro relatório de fauna e flora - Fazenda Pantano. Ribas do Rio Pardo, MS. 2012. Agosto. Piracicaba-SP.
Aves	Falconiformes	Acciptridae	Spizaetus	Spizaetus ornatus (Daudin, 1800)	gavião penacho	NT	NT	Faz. Braunal	Dry Forest and Riparian Forest	Pantanal	Paraguai	Brasil/MS	Porto Murtinho	-22.1	-57.7333	Straube,F. C.,Urben-Filho, A., Pivatto, M.A.C., Nunes, A. P., Tomas, W. M. 2006. Nova contribuição à ornitologia do Chaco brasileiro (Mato Grosso do Sul, Brasil). Atualidades Ornitológicas Nº 134 - Novembro/Dezembro.
Aves	Falconiformes	Acciptridae	Spizaetus	Spizaetus ornatus (Daudin, 1800)	gavião penacho	NT	NT	Faz. Sanga Funda	Dry Forest and Riparian Forest	Pantanal	Paraguai	Brasil/MS	Porto Murtinho	-22.0667	-57.5667	Straube,F. C.,Urben-Filho, A., Pivatto, M.A.C., Nunes, A. P., Tomas, W. M. 2006. Nova contribuição à ornitologia do Chaco brasileiro (Mato Grosso do Sul, Brasil). Atualidades Ornitológicas Nº 134 - Novembro/Dezembro.
Aves	Falconiformes	Acciptridae	Spizaetus	Spizaetus ornatus (Daudin, 1800)	gavião penacho	NT	NT	Faz. Porto Conceição	Dry Forest and Riparian Forest	Pantanal	Paraguai	Brasil/MS	Porto Murtinho	-21.4667	-57.9167	Straube,F. C.,Urben-Filho, A., Pivatto, M.A.C., Nunes, A. P., Tomas, W. M. 2006. Nova contribuição à ornitologia do Chaco brasileiro (Mato Grosso do Sul, Brasil). Atualidades Ornitológicas Nº 134 - Novembro/Dezembro.
Aves	Falconiformes	Acciptridae	Spizaetus	Spizaetus ornatus (Daudin, 1800)	gavião penacho	NT	NT	Rio Taruma	Dry Forest and Riparian Forest	Pantanal	Paraguai	Brasil/MS	Porto Murtinho	-21.5333	-57.8167	Straube,F. C.,Urben-Filho, A., Pivatto, M.A.C., Nunes, A. P., Tomas, W. M. 2006. Nova contribuição à ornitologia do Chaco brasileiro (Mato Grosso do Sul, Brasil). Atualidades Ornitológicas Nº 134 - Novembro/Dezembro.
Aves	Falconiformes	Acciptridae	Spizaetus	Spizaetus ornatus (Daudin, 1800)	gavião penacho	NT	NT	PCH Bandeirante e PCH Areado	Riparian Forest	Cerrado	Rio Suciriu/Parana	Brasil/MS	Chapadao do Sul/Inocência	-19.52	-52.51	Fibracon Consultoria, Perícias e Projetos Ambientais.2008.Relatório de Caracterização da Fauna Terrestre PCH Bandeirante e PCH Areado.Chapadão do Sul e Inocência, MS.
Aves	Passeriformes	Emberizidae	Sporophila	Sporophila cinnamomea (Lafresnaye, 1839)	caboclinho-vermelho	NT	VU	Usina Naviraí S/A - Açúcar e Álcool	Grassland	Mata Atlantica	Rio Amambai/Parana	Brasil/MS	Naviraí	-23.1324	-54.1962	TOPOSAT Ambiental. Infinity Bio-energy. Estudo de Impacto Ambiental. Usina Naviraí S/A - Açúcar e Álcool. Volume II. 2007. Naviraí, MS.
Aves	Passeriformes	Emberizidae	Sporophila	Sporophila cinnamomea (Lafresnaye, 1839)	caboclinho-vermelho	NT	VU	RPPN Fazenda Rio Negro	Dry Forest/Grassland Riparian Forest and Exotic Pasture	Pantanal	Rio Negro/Paraguai	Brasil/MS	Aquidauana	-19.5747	-56.2436	Conservação Internacional. 2009.Plano de Manejo - RPPN Fazenda Rio Negro. Aquidauana, MS.
Aves	Psittaciformes	Emberizidae	Sporophila	Sporophila cinnamomea (Lafresnaye, 1839)	caboclinho-vermelho	NT	VU	Planalto do Pantanal	Riparian Forest	Cerrado	Rio Miranda/Paraguai	Brasil/MS	Bonito/Bodoquena/Jardim	-21.27	-56.69	Pivatto, M.A.C., Donatelli, R.J., Urben-Filho, A., Milano, M. 2006. Aves do Pantanal da Bodoquena, Estado de Mato Grosso do Sul (Brasil). Atualidades Ornitológicas n° 129, janeiro/fevereiro.
Aves	Passeriformes	Emberizidae	Sporophila	Sporophila cinnamomea (Lafresnaye, 1839)	caboclinho-vermelho	NT	VU	RPPN Fazenda Caiman	Grassland and Riparian Forest	Pantanal	Paraguai	Brasil/MS	Miranda	-19.9333	-56.3333	Nunes, A. P. 2010. Estado de conservação da avifauna ameaçada de extinção ocorrente no Pantanal, Brasil. Atualidades Ornitológicas On-line nº 157. Setembro/outubro.
Aves	Passeriformes	Emberizidae	Sporophila	Sporophila cinnamomea (Lafresnaye, 1839)	caboclinho-vermelho	NT	VU	RPPN Fazenda Rio Negro	Grassland and Riparian Forest	Pantanal	Paraguai	Brasil/MS	Aquidauana	-19.5	-56.2833	Nunes, A. P. 2010. Estado de conservação da avifauna ameaçada de extinção ocorrente no Pantanal, Brasil. Atualidades Ornitológicas On-line nº 157. Setembro/outubro.
Aves	Passeriformes	Emberizidae	Sporophila	Sporophila cinnamomea (Lafresnaye, 1839)	caboclinho-vermelho	NT	VU	pantanal do chaco	Chaco	Pantanal	Paraguai	Brasil/MS	Porto Murtinho	-21.6833	-57.8667	Nunes, A. P. 2010. Estado de conservação da avifauna ameaçada de extinção ocorrente no Pantanal, Brasil. Atualidades Ornitológicas On-line nº 157. Setembro/outubro.
Aves	Passeriformes	Emberizidae	Sporophila	Sporophila cinnamomea (Lafresnaye, 1839)	caboclinho-vermelho	NT	VU	Faz. Braunal	Chaco	Pantanal	Paraguai	Brasil/MS	Porto Murtinho	-22.1	-57.7333	Straube,F. C.,Urben-Filho, A., Pivatto, M.A.C., Nunes, A. P., Tomas, W. M. 2006. Nova contribuição à ornitologia do Chaco brasileiro (Mato Grosso do Sul, Brasil). Atualidades Ornitológicas Nº 134 - Novembro/Dezembro.
Aves	Passeriformes	Emberizidae	Sporophila	Sporophila cinnamomea (Lafresnaye, 1839)	caboclinho-vermelho	NT	VU	Faz. Sanga Funda	Chaco	Pantanal	Paraguai	Brasil/MS	Porto Murtinho	-22.0667	-57.5667	Straube,F. C.,Urben-Filho, A., Pivatto, M.A.C., Nunes, A. P., Tomas, W. M. 2006. Nova contribuição à ornitologia do Chaco brasileiro (Mato Grosso do Sul, Brasil). Atualidades Ornitológicas Nº 134 - Novembro/Dezembro.
Aves	Passeriformes	Emberizidae	Sporophila	Sporophila cinnamomea (Lafresnaye, 1839)	caboclinho-vermelho	NT	VU	Faz. Porto Conceição	Chaco	Pantanal	Paraguai	Brasil/MS	Porto Murtinho	-21.4667	-57.9167	Straube,F. C.,Urben-Filho, A., Pivatto, M.A.C., Nunes, A. P., Tomas, W. M. 2006. Nova contribuição à ornitologia do Chaco brasileiro (Mato Grosso do Sul, Brasil). Atualidades Ornitológicas Nº 134 - Novembro/Dezembro.
Aves	Passeriformes	Emberizidae	Sporophila	Sporophila cinnamomea (Lafresnaye, 1839)	caboclinho-vermelho	NT	VU	Rio Taruma	Chaco	Pantanal	Paraguai	Brasil/MS	Porto Murtinho	-21.5333	-57.8167	Straube,F. C.,Urben-Filho, A., Pivatto, M.A.C., Nunes, A. P., Tomas, W. M. 2006. Nova contribuição à ornitologia do Chaco brasileiro (Mato Grosso do Sul, Brasil). Atualidades Ornitológicas Nº 134 - Novembro/Dezembro.
Aves	Passeriformes	Emberizidae	Sporophila	Sporophila hypochroma (Todd, 1915)	caboclinho-de-sobre-ferrugem	None	NT	RPPN Fazenda Caiman	Grassland	Pantanal	Paraguai	Brasil/MS	Miranda	-19.9333	-56.3333	Nunes, A. P. 2010. Estado de conservação da avifauna ameaçada de extinção ocorrente no Pantanal, Brasil. Atualidades Ornitológicas On-line nº 157. Setembro/outubro.
Aves	Passeriformes	Emberizidae	Sporophila	Sporophila maximiliani (Cabanis, 1851)	bicudo	CR	EN	Parque Nacional das Emas	Grassland	Cerrado	Parana	Brasil/MS	Costa Rica	-18.19	-52.98	IBAMA.2006.Plano de Manejo Parna das Emas.Brasilia.Distrito Federal.
Aves	Passeriformes	Emberizidae	Sporophila	Sporophila maximiliani (Cabanis, 1851)	bicudo	CR	EN	APA das Ilhas e Varzeas do Rio Parana	Grassland	Cerrado	Parana	Brasil/MS	Três Lagoas	-22.75	-53.5	Agostinho, A. A.,Thomaz, S. M. Nakatani, K. 2007.A planície de inundação do alto do Rio Paraná. Site 6. Peld-Nupélia. UEM. Maringá, PR.
Aves	Passeriformes	Emberizidae	Sporophila	Sporophila maximiliani (Cabanis, 1851)	bicudo	CR	EN	Parque Estadual do Prosa	Grassland	Cerrado	Rio Pardo/Anhanduí	Brasil/MS	Campo Grande	20.453	-54.56	Plano de Manejo. Parque Estadual do Prosa. Encarte 03. 2011. Campo Grande, MS.
Aves	Passeriformes	Emberizidae	Sporophila	Sporophila maximiliani (Cabanis, 1851)	bicudo	CR	EN	RPPN Fazenda Rio Negro	Grassland	Pantanal	Rio Negro/Paraguai	Brasil/MS	Aquidauana	-19.5747	-56.2436	Conservação Internacional. 2009.Plano de Manejo - RPPN Fazenda Rio Negro. Aquidauana, MS.
Aves	Passeriformes	Emberizidae	Sporophila	Sporophila maximiliani (Cabanis, 1851)	bicudo	CR	EN	RPPN Fazenda Rio Negro	Grassland	Pantanal	Rio Negro/Paraguai	Brasil/MS	Aquidauana	-19.5	-56.2833	Nunes, A. P. 2010. Estado de conservação da avifauna ameaçada de extinção ocorrente no Pantanal, Brasil. Atualidades Ornitológicas On-line nº 157. Setembro/outubro.
Aves	Passeriformes	Emberizidae	Sporophila	Sporophila melanogaster (Pelzeln, 1870)	caboclinho-de-barriga-preta	VU	NT	RPPN Fazenda Rio Negro	Grassland	Pantanal	Rio Negro/Paraguai	Brasil/MS	Aquidauana	-19.5	-56.2833	Nunes, A. P. 2010. Estado de conservação da avifauna ameaçada de extinção ocorrente no Pantanal, Brasil. Atualidades Ornitológicas On-line nº 157. Setembro/outubro.
Aves	Passeriformes	Emberizidae	Sporophila	Sporophila nigrorufa (d’Orbigny & Lafresnaye, 1837)	caboclinho-do-sertão	VU	VU	RPPN Fazenda Rio Negro	Grassland	Pantanal	Rio Negro/Paraguai	Brasil/MS	Aquidauana	-19.5747	-56.2436	Conservação Internacional. 2009.Plano de Manejo - RPPN Fazenda Rio Negro. Aquidauana, MS.
Aves	Passeriformes	Emberizidae	Sporophila	Sporophila nigrorufa (d’Orbigny & Lafresnaye, 1837)	caboclinho-do-sertão	VU	VU	RPPN Fazenda Rio Negro	Grassland	Pantanal	Rio Negro/Paraguai	Brasil/MS	Aquidauana	-19.5	-56.2833	Nunes, A. P. 2010. Estado de conservação da avifauna ameaçada de extinção ocorrente no Pantanal, Brasil. Atualidades Ornitológicas On-line nº 157. Setembro/outubro.
Aves	Passeriformes	Emberizidae	Sporophila	Sporophila palustris (Barrows, 1883)	caboclinho-do-papo-branco	VU	EN	RPPN Fazenda Rio Negro	Grassland	Pantanal	Rio Negro/Paraguai	Brasil/MS	Aquidauana	-19.5747	-56.2436	Conservação Internacional. Plano de Manejo - RPPN Fazenda Rio Negro. 2009. Aquidauana, MS.
Aves	Passeriformes	Emberizidae	Sporophila	Sporophila palustris (Barrows, 1883)	caboclinho-do-papo-branco	VU	EN	RPPN Fazenda Rio Negro	Grassland	Pantanal	Rio Negro/Paraguai	Brasil/MS	Aquidauana	-19.5	-56.2833	Nunes, A. P. 2010. Estado de conservação da avifauna ameaçada de extinção ocorrente no Pantanal, Brasil. Atualidades Ornitológicas On-line nº 157. Setembro/outubro.
Aves	Passeriformes	Emberizidae	Sporophila	Sporophila palustris (Barrows, 1883)	caboclinho-do-papo-branco	VU	EN	Parque Nacional das Emas	Grassland	Cerrado	Parana	Brasil/MS	Costa Rica	-18.19	-52.98	IBAMA.2006.Plano de Manejo Parque Nacional das Emas. Brasilia, DF.
Aves	Passeriformes	Emberizidae	Sporophila	Sporophila palustris (Barrows, 1883)	caboclinho-do-papo-branco	VU	EN	RPPN Fazenda Caiman	Grassland	Pantanal	Paraguai	Brasil/MS	Miranda	-19.9333	-56.3333	Nunes, A. P. 2010. Estado de conservação da avifauna ameaçada de extinção ocorrente no Pantanal, Brasil. Atualidades Ornitológicas On-line nº 157. Setembro/outubro.
Aves	Passeriformes	Emberizidae	Sporophila	Sporophila palustris (Barrows, 1883)	caboclinho-do-papo-branco	VU	EN	Faz. Terra Preta	Grassland	Pantanal	Paraguai	Brasil/MS	Corumba	-20.4	-57.3333	Nunes, A. P. 2010. Estado de conservação da avifauna ameaçada de extinção ocorrente no Pantanal, Brasil. Atualidades Ornitológicas On-line nº 157. Setembro/outubro.
Aves	Passeriformes	Emberizidae	Sporophila	Sporophila ruficollis (Cabanis, 1851)	caboclinho-do-papo-escuro	VU	NT	RPPN Fazenda Nhumirim	Grassland	Pantanal	Pantanal	Brasil/MS	Nhecolândia	-18.9833	-56.65	Nunes, A. P. 2010. Estado de conservação da avifauna ameaçada de extinção ocorrente no Pantanal, Brasil. Atualidades Ornitológicas On-line nº 157. Setembro/outubro.
Aves	Passeriformes	Emberizidae	Sporophila	Sporophila ruficollis (Cabanis, 1851)	caboclinho-do-papo-escuro	VU	NT	Fazenda Pantano	Grassland	Cerrado	Rio da Prata	Brasil/MS	Ribas do Rio Pardo	-21.0024	-53.8136	Casa da Floresta Acessoria Ambiental. Frigg. Primeiro relatório de fauna e flora - Fazenda Pantano. Ribas do Rio Pardo, MS. 2012. Agosto. Piracicaba-SP.
Aves	Passeriformes	Emberizidae	Sporophila	Sporophila ruficollis (Cabanis, 1851)	caboclinho-do-papo-escuro	VU	NT	Faz. Pouso Alegre	Grassland	Pantanal	Paraguai	Brasil/MS	Corumba	-17.1333	-56.8833	Nunes, A. P. 2010. Estado de conservação da avifauna ameaçada de extinção ocorrente no Pantanal, Brasil. Atualidades Ornitológicas On-line nº 157. Setembro/outubro.
Aves	Passeriformes	Emberizidae	Sporophila	Sporophila ruficollis (Cabanis, 1851)	caboclinho-do-papo-escuro	VU	NT	RPPN Fazenda Numirim	Grassland	Pantanal	Paraguai	Brasil/MS	Corumba	-18.9833	-56.65	Nunes, A. P. 2010. Estado de conservação da avifauna ameaçada de extinção ocorrente no Pantanal, Brasil. Atualidades Ornitológicas On-line nº 157. Setembro/outubro.
Aves	Passeriformes	Emberizidae	Sporophila	Sporophila ruficollis (Cabanis, 1851)	caboclinho-do-papo-escuro	VU	NT	Faz. Aguape	Grassland	Pantanal	Paraguai	Brasil/MS	Aquidauana	-20.1	-55.95	Nunes, A. P. 2010. Estado de conservação da avifauna ameaçada de extinção ocorrente no Pantanal, Brasil. Atualidades Ornitológicas On-line nº 157. Setembro/outubro.
Aves	Passeriformes	Emberizidae	Sporophila	Sporophila ruficollis (Cabanis, 1851)	caboclinho-do-papo-escuro	VU	NT	RPPN Fazenda Rio Negro	Grassland	Pantanal	Paraguai	Brasil/MS	Aquidauana	-19.5	-56.2833	Nunes, A. P. 2010. Estado de conservação da avifauna ameaçada de extinção ocorrente no Pantanal, Brasil. Atualidades Ornitológicas On-line nº 157. Setembro/outubro.
Aves	Passeriformes	Emberizidae	Sporophila	Sporophila ruficollis (Cabanis, 1851)	caboclinho-do-papo-escuro	VU	NT	RPPN Fazenda Caiman	Grassland	Pantanal	Paraguai	Brasil/MS	Corumba	-19.9333	-56.3333	Nunes, A. P. 2010. Estado de conservação da avifauna ameaçada de extinção ocorrente no Pantanal, Brasil. Atualidades Ornitológicas On-line nº 157. Setembro/outubro.
Aves	Tinamiformes	Tinamidae	Taoniscus	Taoniscus nanus (Temminck, 1815)	inhambu-carapé	EN	VU	Planalto do Pantanal	Grassland	Cerrado	Rio Miranda/Paraguai	Brasil/MS	Bonito/Bodoquena/Jardim	-21.27	-56.69	Pivatto, M.A.C., Ma, Donatelli, R.J., Urben-Filho, A., Milano, M. 2006. Aves do Pantanal da Bodoquena, Estado de Mato Grosso do Sul (Brasil). Atualidades Ornitológicas n° 129, janeiro/fevereiro.
Aves	Ciconiiformes	Ardeidae	Tigrisoma	Tigrisoma fasciatum (Such, 1825)	socó-boi	VU	LC	Planalto do Pantanal	Dry Forest and Riparian Forest	Cerrado	Rio Miranda/Paraguai	Brasil/MS	Bonito/Bodoquena/Jardim	-21.27	-56.69	Pivatto, M.A.C., Donatelli, R.J., Urben-Filho, A., Milano, M. 2006. Aves do Pantanal da Bodoquena, Estado de Mato Grosso do Sul (Brasil). Atualidades Ornitológicas n° 129, janeiro/fevereiro.
Aves	Tinamiformes	Tinamidae	Tinamus	Tinamus solitarius (Vieillot, 1819)	macuco	NT	NT	APA das Ilhas e Várzeas do Rio Parana	Grassland	Cerrado	Parana	Brasil/MS	Três Lagoas	-22.75	-53.5	Agostinho, A. A. Thomaz, S. M. Nakkatani, K. 2007.A planície de inundação do alto do Rio Paraná. Site 6. Peld-Nupélia. UEM. Maringá, PR.
Aves	Charadriiformes	Scolopacidae	Tryngites	Calidris subruficollis (del Hoyo and Collar, 2014)	maçarico-acanelado	VU	NT	RPPN Fazenda Caiman	Grassland	Pantanal	Paraguai	Brasil/MS	Corumba	-19.9333	-56.3333	Nunes, A. P. 2010. Estado de conservação da avifauna ameaçada de extinção ocorrente no Pantanal, Brasil. Atualidades Ornitológicas On-line nº 157. Setembro/outubro.
Aves	Falconiformes	Acciptridae	Urubitinga	Urubitinga coronata (Vieillot, 1817)	águia-cinzenta	EN	None	RPPN Fazenda Fazendinha	Savannah/Dry Forest and Riparian Forest	Pantanal	Paraguai	Brasil/MS	Corumba	-19.3333	-56.4833	Nunes, A. P. 2010. Estado de conservação da avifauna ameaçada de extinção ocorrente no Pantanal, Brasil. Atualidades Ornitológicas On-line nº 157. Setembro/outubro.
Aves	Falconiformes	Acciptridae	Urubitinga	Urubitinga coronata (Vieillot, 1817)	águia-cinzenta	EN	None	RPPN Fazenda Numirim	Savannah/Dry Forest and Riparian Forest	Pantanal	Paraguai	Brasil/MS	Corumba	-18.9833	-56.65	Nunes, A. P. 2010. Estado de conservação da avifauna ameaçada de extinção ocorrente no Pantanal, Brasil. Atualidades Ornitológicas On-line nº 157. Setembro/outubro.
Aves	Falconiformes	Acciptridae	Urubitinga	Urubitinga coronata (Vieillot, 1817)	águia-cinzenta	EN	None	RPPN Fazenda Rio Negro	Savannah/Dry Forest and Riparian Forest	Pantanal	Paraguai	Brasil/MS	Aquidauana	-19.5	-56.2833	Nunes, A. P. 2010. Estado de conservação da avifauna ameaçada de extinção ocorrente no Pantanal, Brasil. Atualidades Ornitológicas On-line nº 157. Setembro/outubro.
Aves	Falconiformes	Acciptridae	Urubitinga	Urubitinga coronata (Vieillot, 1817)	águia-cinzenta	EN	None	RPPN Mimoso	Savannah/Dry Forest and Riparian Forest	Cerrado	Rio Mimoso/Paraguai	Brasil/MS	Bonito	-21.0242	-51.7685	Godoi, M.N., Faxina,J.C.M.,Modena, C.E.S. Pivatto,M.A.C.,Manço,G., D. 2012.Aves de rapina raras no estado de Mato Grosso do Sul, Brasil.Atuallidades Ornitológicas Nº 170 - Novembro/Desembro.
Aves	Falconiformes	Acciptridae	Urubitinga	Urubitinga coronata (Vieillot, 1817)	águia-cinzenta	EN	None	Rio Correntes	Riparian Forest	Cerrado	Paraguai	Brasil/MS	Sonora	-17.5339	-54.4389	Godoi, M.N., Faxina,J.C.M.,Modena, C.E.S. Pivatto,M.A.C.,Manço,G., D. 2012.Aves de rapina raras no estado de Mato Grosso do Sul, Brasil.Atuallidades Ornitológicas Nº 170 - Novembro/Desembro.
Aves	Falconiformes	Acciptridae	Urubitinga	Urubitinga coronata (Vieillot, 1817)	águia-cinzenta	EN	None	Cerrado	Savannah	Cerrado	Parana	Brasil/MS	Chapadao do Sul	-18.9853	-52.3556	Godoi, M.N., Faxina,J.C.M.,Modena, C.E.S. Pivatto,M.A.C.,Manço,G., D. 2012.Aves de rapina raras no estado de Mato Grosso do Sul, Brasil.Atuallidades Ornitológicas Nº 170 - Novembro/Desembro.
Aves	Falconiformes	Acciptridae	Urubitinga	Urubitinga coronata (Vieillot, 1817)	águia-cinzenta	EN	None	Fazenda Novo Horizonte	Exotic Pasture	Mata Atlantica	Parana	Brasil/MS	Amambai	-23.0531	-54.8753	Godoi, M.N., Faxina,J.C.M.,Modena, C.E.S. Pivatto,M.A.C.,Manço,G., D. 2012.Aves de rapina raras no estado de Mato Grosso do Sul, Brasil.Atuallidades Ornitológicas Nº 170 - Novembro/Desembro.
Aves	Falconiformes	Acciptridae	Urubitinga	Urubitinga coronata (Vieillot, 1817)	águia-cinzenta	EN	None	Proximo 4 km da RPPN Gavião Penacho	Exotic Pasture	Cerrado	Paraguai	Brasil/MS	Corguinho	-19.9756	-55.0289	Godoi, M.N., Faxina,J.C.M.,Modena, C.E.S. Pivatto,M.A.C.,Manço,G., D. 2012.Aves de rapina raras no estado de Mato Grosso do Sul, Brasil.Atuallidades Ornitológicas Nº 170 - Novembro/Desembro.
Aves	Falconiformes	Acciptridae	Urubitinga	Urubitinga coronata (Vieillot, 1817)	águia-cinzenta	EN	None	Prox ao Rio Verde	Exotic Pasture	Cerrado	Parana	Brasil/MS	Agua Clara	-20.6039	-52.5778	Godoi, M.N., Faxina,J.C.M.,Modena, C.E.S. Pivatto,M.A.C.,Manço,G., D. 2012.Aves de rapina raras no estado de Mato Grosso do Sul, Brasil.Atuallidades Ornitológicas Nº 170 - Novembro/Desembro.
Aves	Falconiformes	Acciptridae	Urubitinga	Urubitinga coronata (Vieillot, 1817)	águia-cinzenta	EN	None	Rio Vacaria/Parana	Dry Forest	Cerrado	Parana	Brasil/MS	Agua Clara	-21.5664	-54.2567	Godoi, M.N., Faxina,J.C.M.,Modena, C.E.S. Pivatto,M.A.C.,Manço,G., D. 2012.Aves de rapina raras no estado de Mato Grosso do Sul, Brasil.Atuallidades Ornitológicas Nº 170 - Novembro/Desembro.
Aves	Falconiformes	Acciptridae	Urubitinga	Urubitinga coronata (Vieillot, 1817)	águia-cinzenta	EN	None	Faz. Pouso Alegre	Dry Forest	Pantanal	Paraguai	Brasil/MS	Corumba	-17.1333	-56.8833	Nunes, A. P. 2010. Estado de conservação da avifauna ameaçada de extinção ocorrente no Pantanal, Brasil. Atualidades Ornitológicas On-line nº 157. Setembro/outubro.
