# Supplementary material for: Records of threatened bird and mammal species in Mato Grosso do Sul State, Brazil
Source: Data Brief. 2018 Feb 23;17:1326–30. doi: 10.1016/j.dib.2018.02.052 (PMC5988451; doi:10.1016/j.dib.2018.02.052)
Supplement: Supplementary file 3 — Supplementary material [file mmc3.xlsx]

## Sheet: Threatened Mammals _MS_Brazil_ 
Class	Order	Family	Genus	Specie	Common name	Brazil Category, Portaria MMA n.444/2014	IUCN Category	Locality	Environment and Type Vegetation	Biome	River Basin	Country/State	County	(Coordenate System in decimal degree)Y	(Coordenate System in decimal degree)X	Reference
Mammalia	Primates	Atelidae	Alouatta	Alouatta caraya (Humboldt, 1812)	bugio	NT	LC	Parque Estadual do Prosa	Riparian Forest and Dry Forest	Cerrado	Rio Pardo/Paraná	Brasil/MS	Campo Grande	-20.453	-54.56	IMASUL.2011.Plano de Manejo Parque Estadual do Prosa. Encarte 03. Campo Grande, MS.
Mammalia	Primates	Atelidae	Alouatta	Alouatta caraya (Humboldt, 1812)	bugio	NT	LC	RPPN Gaviao de Penacho	Riparian Forest and Dry Forest	Cerrado	Rio Miranda/Paraguai	Brasil/MS	Corguinho	-19.9252	-55.07	Bionúcleo. Plano de Manejo - RPPN Gavião de Penacho. 2010. Corguinho, MS.
Mammalia	Primates	Atelidae	Alouatta	Alouatta caraya (Humboldt, 1812)	bugio	NT	LC	RPPN Vale do Bugio	Riparian Forest and Dry Forest	Cerrado	Rio Miranda/Paraguai	Brasil/MS	Corguinho	-19.9301	-55.0745	Bionúcleo. Plano de Manejo - RPPN Reserva Ecológica Vale do Bugio. 2010. Corguinho, MS.
Mammalia	Primates	Atelidae	Alouatta	Alouatta caraya (Humboldt, 1812)	bugio	NT	LC	RPPN Xodó do Vô Ruy	Riparian Forest and Dry Forest	Cerrado	Rio Miranda/Paraguai	Brasil/MS	Jardim	-21.8256	-56.0181	Bionúcleo. Plano de Manejo - RPPN Xodó do Vô Ruy. 2010. Jardim, MS.
Mammalia	Primates	Atelidae	Alouatta	Alouatta caraya (Humboldt, 1812)	bugio	NT	LC	RPPN Fazenda da Barra	Riparian Forest and Dry Forest	Cerrado	Rio Miranda/Paraguai	Brasil/MS	Bonito	-21.092	-56.2356	Programa de Incentivo às RPPNs do Pantanal. Plano de Manejo - RPPN Fazenda da Barra. 2008. Bonito, MS.
Mammalia	Primates	Atelidae	Alouatta	Alouatta caraya (Humboldt, 1812)	bugio	NT	LC	Chaco	Riparian Forest and Dry Forest	Pantanal	Paraguai	Brasil/MS	Porto Murtinho	-21.92	-55.783	Oikos, Cooperativa de Trabalho Sócio Ambiental.2007.Caracterização Ecológica de Área Prioritária a Conservação do Chaco Pantaneiro, Porto Murtinho, MS, Fundação O Boticário de Proteção a Natureza, Campo Grande.
Mammalia	Primates	Atelidae	Alouatta	Alouatta caraya (Humboldt, 1812)	bugio	NT	LC	Base Pesquisa UFMS	Riparian Forest	Pantanal	Miranda/Paraguai	Brasil/MS	Miranda	-19.5752	-57.0169	UFMS. 2002.Ecologia do Pantanal.Curso de Campo.Campo Grande.MS
Mammalia	Primates	Atelidae	Alouatta	Alouatta caraya (Humboldt, 1812)	bugio	NT	LC	RPPN Fazenda Cabeceira do Prata	Riparian Forest	Cerrado	Rio Miranda/Paraguai	Brasil/MS	Jardim	-21.4653	-56.4408	Programa de Incentivo às RPPNs. Diagnóstico e Plano de Manejo da RPPN Fazenda Cabeceira do Prata. 2007. Jardim, MS.
Mammalia	Primates	Atelidae	Alouatta	Alouatta caraya (Humboldt, 1812)	bugio	NT	LC	Fazenda Princesinha	Riparian Forest and Dry Forest	Cerrado	Rio Miranda/Paraguai	Brasil/MS	Bonito	-21.0833	-57.4833	Caceres, N. C.; Bornschein, M. R.; Lopes, W. H.; Percequillo, A. R. 2007. Mammals of the Bodoque Mountains, southwestern Brazil: an ecological and conservation analysis. Revista Brasileira de Zoologia, v. 24, n. 2, p. 426-435.
Mammalia	Primates	Atelidae	Alouatta	Alouatta caraya (Humboldt, 1812)	bugio	NT	LC	Fazenda Califórnia	Riparian Forest and Dry Forest	Cerrado	Rio Miranda/Paraguai	Brasil/MS	Bodoquena	-20.7	-56.85	Caceres, N. C.; Bornschein, M. R.; Lopes, W. H.; Percequillo, A. R. Mammals of the Bodoque Mountains, southwestern Brazil: an ecological and conservation analysis. Revista Brasileira de Zoologia, v. 24, n. 2, p. 426-435, jun. 2007.
Mammalia	Primates	Atelidae	Alouatta	Alouatta caraya (Humboldt, 1812)	bugio	NT	LC	Faz. Santa Terezinha	Riparian Forest and Dry Forest	Cerrado	Rio Miranda/Paraguai	Brasil/MS	Bonito	-20.8333	-56.6167	Caceres, N. C.; Bornschein, M. R.; Lopes, W. H.; Percequillo, A. R.2007. Mammals of the Bodoque Mountains, southwestern Brazil: an ecological and conservation analysis. Revista Brasileira de Zoologia, v. 24, n. 2, p. 426-435, jun.
Mammalia	Primates	Atelidae	Alouatta	Alouatta caraya (Humboldt, 1812)	bugio	NT	LC	Fazenda Jatiúca	Riparian Forest and Dry Forest	Cerrado	Paraguai	Brasil/MS	Anastácio	-20.53	-55.83	Stavis, V.K.2013.Area de Vida, População e Comportamento Social de uma População de Allouatta caraya em fragmento de Cerrado. Dissertação de Mestrado, PPGEC.UFMS.Campo Grande.MS
Mammalia	Primates	Atelidae	Alouatta	Alouatta caraya (Humboldt, 1812)	bugio	NT	LC	Fazenda Boa Esperança	Riparian Forest and Dry Forest	Cerrado	Paraguai	Brasil/MS	Anastácio	-20.75	-56.08	Stavis, V.K.2013.Area de Vida, População e Comportamento Social de uma População de Allouatta caraya em fragmento de Cerrado. Dissertação de Mestrado, PPGEC.UFMS.Campo Grande.MS
Mammalia	Primates	Atelidae	Alouatta	Alouatta caraya (Humboldt, 1812)	bugio	NT	LC	Córrego João Dias Foz	Riparian Forest and Dry Forest	Cerrado	Paraguai	Brasil/MS	Aquidauana	-20.46	-55.8	Stavis, V.K.2013.Area de Vida, População e Comportamento Social de uma População de Allouatta caraya em fragmento de Cerrado. Dissertação de Mestrado, PPGEC.UFMS.Campo Grande.MS
Mammalia	Primates	Atelidae	Alouatta	Alouatta caraya (Humboldt, 1812)	bugio	NT	LC	Usina Vista Alegre - 3	Riparian Forest and Dry Forest	Cerrado	Paraguai	Brasil/MS	Maracajú	-21.73	-55.53	Fibracon Consultoria, Perícias e Projetos Ambientais.2010.Estudo Impacto Ambiental.Diagnostico do Meio Biotico. Maracaju. MS.
Mammalia	Primates	Atelidae	Alouatta	Alouatta caraya (Humboldt, 1812)	bugio	NT	LC	PCH Verde 4 A	Riparian Forest	Cerrado	Rio verde/Parana	Brasil/MS	Água Clara	-19	-53.39	Fibracon Consultoria, Perícias e Projetos Ambientais.2010.Relatório Consolidado da PCH Verde 4 A. Agua Clara. MS.
Mammalia	Primates	Atelidae	Alouatta	Alouatta caraya (Humboldt, 1812)	bugio	NT	LC	Parque Estadual Várzeas do Ivinhema	Riparian Forest	Mata Atlântica	Ivinhema/Parana	Brasil/MS	Naviraí	-22.819	-53.638	IMASUL.2008.Plano de Manejo do Parque Estadual das Várzeas do Rio Ivinhema. Encarte 5 - Análise da UC.Campo Grande, MS.
Mammalia	Artiodactyla	Cervidae	Blastocerus	Blastocerus dichotomus (Illiger, 1815)	cervo-do-pantanal	VU	VU	Faz Alegria	Riparian Forest/ Dry Forest and Grassland	Pantanal	Paraguai	Brasil/MS	Corumbá	-19.1333	-56.7667	Pereira, M. C.; Szabo, M. P. J. ; Bechara, G. H.; Matushima, E. R.; Duarte, J. M. B.; Rechav, Y.; Fielden, L.; Keirans, J. E. 2000. Ticks (Acari: Ixodidae) Associated with Wild Animals in the Pantanal Region of Brazil. Journal of Medical Entomology 37(6): 979-983
Mammalia	Artiodactyla	Cervidae	Blastocerus	Blastocerus dichotomus (Illiger, 1815)	cervo-do-pantanal	VU	VU	Serra Maracaju	Riparian Forest	Cerrado	Paraguai	Brasil/MS	Maracajú	-21.6144	-55.1683	Vicente, J. J.; Rodrigues, H. O.; Gomes, D. C.; Pinto, R. M. 1997. Nematoides do Brasil. Parte V: Nematóides de Mamíferos. Revista Brasileira de Zoologia 14 (Supl. 1): 1-480
Mammalia	Artiodactyla	Cervidae	Blastocerus	Blastocerus dichotomus (Illiger, 1815)	cervo-do-pantanal	VU	VU	Faz. Santa Emilia	Riparian Forest/ Dry Forest and Grassland	Pantanal	Paraguai	Brasil/MS	Aquidauana	-19.5	-55.6167	Trolle, M. 2003. Mammal survey in the southeastern Pantanal, Brazil. Biodiversity and Conservation 12: 823–836.
Mammalia	Artiodactyla	Cervidae	Blastocerus	Blastocerus dichotomus (Illiger, 1815)	cervo-do-pantanal	VU	VU	IPPAN-UNIDERP	Riparian Forest/ Dry Forest and Grassland	Pantanal	Paraguai	Brasil/MS	Corumbá	-19.505	-55.6125	Mamede, S. B. 2004. Diversidade, abundância, sazonalidade e conservação da mastofauna terrestre do Pantanal do Negro. Campo Grande-MS, UNIDERP: 39p.
Mammalia	Artiodactyla	Cervidae	Blastocerus	Blastocerus dichotomus (Illiger, 1815)	cervo-do-pantanal	VU	VU	Faz. Rio Negro	Riparian Forest/ Dry Forest and Grassland	Pantanal	Paraguai	Brasil/MS	Aquidauana	-19.5	-56.2833	Donatti, C., M. Galetti, et al. 2004. Fruits and frugivores in the Pantanal. Annual Report 2004: Pantanal Conservation Research Initiative, Earthwatch Institute: 15-21.
Mammalia	Artiodactyla	Cervidae	Blastocerus	Blastocerus dichotomus (Illiger, 1815)	cervo-do-pantanal	VU	VU	Fazenda Santana/região do bioma Pantanal	Riparian Forest/ Dry Forest and Grassland	Pantanal	Paraguai	Brasil/MS	Aquidauana	-19.6289	-55.6033	Cáceres, N. C., J. Casella, W. H. Lopes, M. N. Godoi, and C. Roman. Hn press. Inventário da Mastofauna Terrestre do Corredor Serra de Maracajú-Negro. in Inventário Rápido da Biodiversidade do Corredor Serra de maracajú-Negro.
Mammalia	Artiodactyla	Cervidae	Blastocerus	Blastocerus dichotomus (Illiger, 1815)	cervo-do-pantanal	VU	VU	Fazenda RPPN Nhumirim	Riparian Forest/ Dry Forest and Grassland	Pantanal	Paraguai	Brasil/MS	Corumbá	-18.9833	-56.9833	Alho, C. J. R., T. E. Lacher-Junior, Z. M. S. Campos, and H. C. Gonçalves. 1987. Mamíferos da RPPN Nhumirim, sub região de Nhecolândia, Pantanal do Mato Grosso do Sul. 1 - Levantamento preliminar de espécies. Revista Brasileira de Zoologia 4:151-164.
Mammalia	Artiodactyla	Cervidae	Blastocerus	Blastocerus dichotomus (Illiger, 1815)	cervo-do-pantanal	VU	VU	RPPN Fazenda Rio Negro	Riparian Forest/ Dry Forest and Grassland	Pantanal	Paraguai	Brasil/MS	Aquidauana	-19.5	-56.2833	UFMS. 2002.Ecologia do Pantanal.Curso de Campo.Campo Grande.MS
Mammalia	Artiodactyla	Cervidae	Blastocerus	Blastocerus dichotomus (Illiger, 1815)	cervo-do-pantanal	VU	VU	RPPN Fazenda Rio Negro	Riparian Forest/ Dry Forest and Grassland	Pantanal	Paraguai	Brasil/MS	Aquidauana	-19.5	-56.2833	UFMS. 2002.Ecologia do Pantanal.Curso de Campo.Campo Grande.MS
Mammalia	Artiodactyla	Cervidae	Blastocerus	Blastocerus dichotomus (Illiger, 1815)	cervo-do-pantanal	VU	VU	Rio Engano/fertirrigação/Angelica Agroenergia Ltda	Riparian Forest/ Dry Forest and Grassland	Cerrado	Paraná	Brasil/MS	Angélica	-22.1052	-53.8249	Ecofoco - Consultoria Inteligente em Meio Ambiente. 2009. Monitoramento Ambiental. Ciclo 2008-2009. Relatório Técnico Parcial III. Angélica Agroenergia Ltda. Angélica, MS.
Mammalia	Artiodactyla	Cervidae	Blastocerus	Blastocerus dichotomus (Illiger, 1815)	cervo-do-pantanal	VU	VU	LDC Bioenergia S. A. Filial Passa Tempo	Riparian Forest	Cerrado	Paraná	Brasil/MS	Rio Brilhante	-21.4947	-54.6892	Samorano. 2011. Projeto Básico Ambiental - Programa de Automonitoramento. LDC Bioenergia, Filial Passa Tempo. Relatório de Monitoramento nº 07. Vol. III. 2º semestre. Rio Brilhante, MS.
Mammalia	Artiodactyla	Cervidae	Blastocerus	Blastocerus dichotomus (Illiger, 1815)	cervo-do-pantanal	VU	VU	Agro Energia Santa Luzia Ltda.	Riparian Forest/ Dry Forest and Grassland	Cerrado	Paraná	Brasil/MS	Nova Alvorada do Sul	-21.5666	-54.2569	Arater.ETH-Bioenergia S/A. Plano de Automonitoramento-Agro Energia Santa Luzia S/A. PAM 2010/2011. Parte I de III. Dezembro/2011. Nova Alvorada do Sul, MS.
Mammalia	Artiodactyla	Cervidae	Blastocerus	Blastocerus dichotomus (Illiger, 1815)	cervo-do-pantanal	VU	VU	Agro Energia Santa Luzia Ltda - Rio Vacaria	Riparian Forest/ Dry Forest and Grassland	Cerrado	Rios Ivinhema e Pardo/Paraná	Brasil/MS	Nova Alvorada do Sul	-21.6496	-54.2878	Arater. ETH Bioenergia S/A. 2010. EIA- Usina Santa Luzia Ltda. Resultado da 1ª campanha de monitoramento ambiental - Programas ambientais de biota e qualidade das águas. Agro Energia Santa Luzia Ltda. Junho. Nova Alvorada do Sul, MS.
Mammalia	Artiodactyla	Cervidae	Blastocerus	Blastocerus dichotomus (Illiger, 1815)	cervo-do-pantanal	VU	VU	Alavanca Bioenergia Ltda	Riparian Forest/ Dry Forest and Grassland	Cerrado	Rio Sta Luzia/Paraná	Brasil/MS	Nova Alvorada do Sul	-21.5492	-54.0894	Arater. ETH Bioenergia S/A. 2010. EIA- Usina Santa Luzia Ltda. Resultado da 1ª campanha de monitoramento ambiental - Programas ambientais de biota e qualidade das águas. Agro Energia Santa Luzia Ltda. Junho. Nova Alvorada do Sul, MS.
Mammalia	Artiodactyla	Cervidae	Blastocerus	Blastocerus dichotomus (Illiger, 1815)	cervo-do-pantanal	VU	VU	BBE Brasil Bioenergia	Riparian Forest/ Dry Forest and Grassland	Cerrado	Cór. Baile/Paraná	Brasil/MS	Nova Andradina	-22.2253	-53.5172	Fibra. 2008. Estudo de Impacto Ambiental. Usina de Biodiesel BBE Brasil BioEnergia S/A. Caracterização e Diagnóstico Ambiental. Volume 2. Setembro. Nova Andradina, MS.
Mammalia	Artiodactyla	Cervidae	Blastocerus	Blastocerus dichotomus (Illiger, 1815)	cervo-do-pantanal	VU	VU	Parque Estadal Pantanal do Rio Negro	Grassland and Riparian Forest	Pantanal	Paraguai	Brasil/MS	Aquidauana/Corumbá	-19.4264	-56.6056	Plano de Manejo do Parque Estadual do Pantanal do Rio Negro. Encarte 3 - Análise da UC. 2006. MS.
Mammalia	Artiodactyla	Cervidae	Blastocerus	Blastocerus dichotomus (Illiger, 1815)	cervo-do-pantanal	VU	VU	Parque Estadual Várzeas do Ivinhema	Riparian Forest/ Dry Forest and Exotic Pasture	Mata Atlântica	Rio Ivinhema/Paraná	Brasil/MS	Taquarussu/Jateí e Naviraí	-22.786	-53.592	IMASUL. Plano de Manejo do Parque Estadual das Várzeas do Rio Ivinhema. Encarte 5 - Análise da UC. 2008. Campo Grande, MS.
Mammalia	Artiodactyla	Cervidae	Blastocerus	Blastocerus dichotomus (Illiger, 1815)	cervo-do-pantanal	VU	VU	Fibria Celulose S/A	Riparian Forest and Dry Forest	Cerrado	Paraná	Brasil/MS	Três Lagoas	-20.6053	-52.4753	Poyry. Estudo de Impacto Ambiental. EIA/RIMA da Expansão da Unidade Industrial. Fibria Celulose S/A. Unidade Três Lagoas. 2011. Abril. São Paulo, SP.
Mammalia	Artiodactyla	Cervidae	Blastocerus	Blastocerus dichotomus (Illiger, 1815)	cervo-do-pantanal	VU	VU	RPPN Fazenda Rio Negro	Riparian Forest/Grassland and Exotic Pasture	Pantanal	Rio Negro/Paraguai	Brasil/MS	Aquidauana	-19.5747	-56.2436	Conservação Internacional. 2009.Plano de Manejo - RPPN Fazenda Rio Negro. Aquidauana, MS.
Mammalia	Artiodactyla	Cervidae	Blastocerus	Blastocerus dichotomus (Illiger, 1815)	cervo-do-pantanal	VU	VU	UHE Porto Galeano	Riparian Forest	Cerrado	Rio Sucuriu/Rio Paraná	Brasil/MS	Três Lagoas	-20.0592	-52.1657	Fibracon Consultoria, Perícias e Projetos Ambientais.2010.Relatório Consolidado da UHE Porto Galeano.Três Lagoas, MS.
Mammalia	Artiodactyla	Cervidae	Blastocerus	Blastocerus dichotomus (Illiger, 1815)	cervo-do-pantanal	VU	VU	UFN-3	Grassland	Cerrado	Rio Paraná	Brasil/MS	Três Lagoas	-21.0242	-51.7685	Fibracon Consultoria,Perícias e Projetos Ambientais. 2011-2012. Programa de Monitoramento da Fauna, UFN 3, Relatorio Consolidado, Três Lagoas, MS.
Mammalia	Artiodactyla	Cervidae	Blastocerus	Blastocerus dichotomus (Illiger, 1815)	cervo-do-pantanal	VU	VU	PCH Pedra Branca	Riparian Forest	Cerrado	Rio Sucuriu/Rio Paraná	Brasil/MS	Chapadão do Sul	-19.2567	-52.7897	Fibracon Consultoria, Perícias e Projetos Ambientais.2009.Relatório Consolidado da PCH Pedra Branca.Chapadão do Sul, MS.
Mammalia	Artiodactyla	Cervidae	Blastocerus	Blastocerus dichotomus (Illiger, 1815)	cervo-do-pantanal	VU	VU	Usina Rio Paraná	Riparian Forest	Mata Atlântica	Rio Paraná	Brasil/MS	Eldorado	-23.63	-54.2203	Fibracon Consultoria, Perícias e Projetos Ambientais.2010.Moitoramento Ambiental da UHE do Rio Parana.Eldorado. MS.
Mammalia	Artiodactyla	Cervidae	Blastocerus	Blastocerus dichotomus (Illiger, 1815)	cervo-do-pantanal	VU	VU	PCH Verde 4 A	Riparian Forest	Cerrado	Rio verde/Parana	Brasil/MS	Água Clara	-19.8	-53.39	Fibracon Consultoria, Perícias e Projetos Ambientais.2010.Relatório Consolidado da PCH Verde 4 A. Agua Clara. MS.
Mammalia	Carnivora	Canidae	Chrysocyon	Chrysocyon brachyurus (Illiger, 1815)	lobo-guará	VU	NT	PCH Verde 4 A	Riparian Forest	Cerrado	Rio verde/Parana	Brasil/MS	Água Clara	-19.8	-53.39	Fibracon Consultoria, Perícias e Projetos Ambientais.2010.Relatório Consolidado da PCH Verde 4 A. Agua Clara. MS.
Mammalia	Carnivora	Canidae	Chrysocyon	Chrysocyon brachyurus (Illiger, 1815)	lobo-guará	VU	NT	Pousada Flor de Pequi	Riparian Forest	Cerrado	Entorno/Paraguai	Brasil/MS	Corumbá	-19.7378	-55.1478	Cáceres, N. C., J. Casella, W. H. Lopes, M. N. Godoi, and C. Roman. Hn press. Inventário da Mastofauna Terrestre do Corredor Serra de Maracajú-Negro. in Inventário Rápido da Biodiversidade do Corredor Serra de maracajú-Negro.
Mammalia	Carnivora	Canidae	Chrysocyon	Chrysocyon brachyurus (Illiger, 1815)	lobo-guará	VU	NT	Fazenda Santana ecotono do bioma Pantanal	Riparian Forest/Grassland and Exotic Pasture	Pantanal	Pantanal/Paraguai	Brasil/MS	Aquidauana	-19.6289	-55.6033	Cáceres, N. C., J. Casella, W. H. Lopes, M. N. Godoi, and C. Roman. Hn press. Inventário da Mastofauna Terrestre do Corredor Serra de Maracajú-Negro. in Inventário Rápido da Biodiversidade do Corredor Serra de maracajú-Negro.
Mammalia	Carnivora	Canidae	Chrysocyon	Chrysocyon brachyurus (Illiger, 1815)	lobo-guará	VU	NT	Fazenda Santana ecotono do bioma Pantanal	Riparian Forest/Grassland and Exotic Pasture	Cerrado	Entorno/Paraguai	Brasil/MS	Aquidauana	-20.06	-55.6056	Cáceres, N. C., J. Casella, W. H. Lopes, M. N. Godoi, and C. Roman. Hn press. Inventário da Mastofauna Terrestre do Corredor Serra de Maracajú-Negro. in Inventário Rápido da Biodiversidade do Corredor Serra de maracajú-Negro.
Mammalia	Carnivora	Canidae	Chrysocyon	Chrysocyon brachyurus (Illiger, 1815)	lobo-guará	VU	NT	IPPAN-UNIDERP	Riparian Forest/Grassland and Exotic Pasture	Pantanal	Pantanal/Paraguai	Brasil/MS	Corumbá	-19.505	-55.6125	Mamede, S. B. 2004. Diversidade, abundância, sazonalidade e conservação da mastofauna terrestre do Pantanal do Negro. Campo Grande-MS, UNIDERP: 39p.
Mammalia	Carnivora	Canidae	Chrysocyon	Chrysocyon brachyurus (Illiger, 1815)	lobo-guará	VU	NT	Reserva legal e APP da Usina Laguna	Dry Forest and Agriculture	Mata Atlântica	Paraná	Brasil/MS	Batayporã	-22.4664	-53.2828	Aoki,C.,Rosa,F.R.,Teixeira,M. C.,Godooi,M.N., Landgref Filho,P., Lopes,W. H.2011. Plano de Monitoramento de Meio Biótico. 8ª campanha. Usina Laguna. Batayporã, MS.
Mammalia	Carnivora	Canidae	Chrysocyon	Chrysocyon brachyurus (Illiger, 1815)	lobo-guará	VU	NT	Ivinhema Agroenergia Ltda	Dry Forest	Mata Atlântica	Paraná	Brasil/MS	Ivinhema	-22.4219	-53.9945	Ecofoco - Consultoria Inteligente em Meio Ambiente. 2010. Avaliação Ambiental dos Ecossistemas Aquáticos Superficiais e Terrestres, ênfase no Meio Biótico e Ruídos. Relatório Técnico Parcial. Ivinhema Agroenergia Ltda. Ivinhema, MS.
Mammalia	Carnivora	Canidae	Chrysocyon	Chrysocyon brachyurus (Illiger, 1815)	lobo-guará	VU	NT	Rio Engano/área sem fertirrigação/Angélica Agrenergia Ltda.	Dry Forest	Mata Atlântica	Paraná	Brasil/MS	Angélica	-22.073	-53.8355	Ecofoco - Consultoria Inteligente em Meio Ambiente. 2009. Monitoramento Ambiental. Ciclo 2008-2009. Relatório Técnico Parcial III. Angélica Agroenergia Ltda. Angélica, MS.
Mammalia	Carnivora	Canidae	Chrysocyon	Chrysocyon brachyurus (Illiger, 1815)	lobo-guará	VU	NT	Monteverde Agro Energertica S/A	Artificial Dam	Cerrado	Rio Dourados/Paraná	Brasil/MS	Ponta Porã	-22.2818	-55.1196	Golin, I. 2010. Plano de Automonitoramento (Compilamento das campanhas 1, 2, 3 e 4 após a obtenção da LO). Monteverde Agro Energértica S/A. Parte 1 de 3. Ponta Porã, MS.
Mammalia	Carnivora	Canidae	Chrysocyon	Chrysocyon brachyurus (Illiger, 1815)	lobo-guará	VU	NT	LDC Bioenergia S. A. - Filial Passa Tempo	Riparian Forest	Cerrado	Paraná	Brasil/MS	Rio Brilhante	-21.4947	-54.6892	Samorano. 2011. Projeto Básico Ambiental - Programa de Automonitoramento. LDC Bioenergia, Filial Passa Tempo. Relatório de Monitoramento nº 07. Vol. III. 2º semestre. Rio Brilhante, MS.
Mammalia	Carnivora	Canidae	Chrysocyon	Chrysocyon brachyurus (Illiger, 1815)	lobo-guará	VU	NT	Usina São Fernando - Acucar e Alcool	Riparian Forest	Cerrado	Rio Dourados/Paraná	Brasil/MS	Dourados	-22.3855	-54.9002	Citta-Planejamento Urbano-Ambiental. 2010. Plano Básico Ambiental - PBA. 2º Relatório Semestral de Operação. Usina São Fernando Açúcar e Álcool. Volume 1/2. Novembro. Dourados, MS.
Mammalia	Carnivora	Canidae	Chrysocyon	Chrysocyon brachyurus (Illiger, 1815)	lobo-guará	VU	NT	Agro Energia Santa Luzia Ltda.	Dry Forest and Grassland	Cerrado	Paraná	Brasil/MS	Nova Alvorada do Sul	-21.6008	-54.2411	Arater. ETH - Bioenergia S/A. 2011.Plano de Automonitoramento - Agro Energia Santa Luzia S/A. PAM 2010/2011. Parte I de III. Dezembro. Nova Alvorada do Sul, MS.
Mammalia	Carnivora	Canidae	Chrysocyon	Chrysocyon brachyurus (Illiger, 1815)	lobo-guará	VU	NT	Usina Naviraí S/A - Acucar e Alcool	Dry Forest and Grassland	Mata Atlântica	Rio Amambai/Paraná	Brasil/MS	Naviraí	-23.1319	-54.2025	TOPOSAT Ambiental. Infinity Bio-energy.2007. Estudo de Impacto Ambiental. Usina Naviraí S/A - Açúcar e Álcool. Volume II. . Naviraí, MS.
Mammalia	Carnivora	Canidae	Chrysocyon	Chrysocyon brachyurus (Illiger, 1815)	lobo-guará	VU	NT	Alavanca Bioenergia Ltda	Dry Forest Grassland and Agriculture	Cerrado	Rio Sta Luzia/Paraná	Brasil/MS	Nova Alvorada do Sul	-21.5492	-54.0894	Fibra.2007. Estudo de Impacto Ambiental. Alavanca Bioenergia Ltda. Volume II - Diagnóstico Sócio-Ambiental: Meio Biótico. Nova Alvorada do Sul, MS.
Mammalia	Carnivora	Canidae	Chrysocyon	Chrysocyon brachyurus (Illiger, 1815)	lobo-guará	VU	NT	Frigorífico Aurora - Cooperativa Central Oeste Catarinense	Dry Forest/Riparian Forest and Grassland	Cerrado	Rio Coxim/Alto Taquari	Brasil/MS	São Gabriel D'Oeste	-19.4494	-54.2758	Aurora.2008.Estudo de Impacto Ambiental - Cooperativa Central Oeste Catarienense. Capítulo IV: Diagnótico Ambiental. São Gabriel D'Oeste, MS.
Mammalia	Carnivora	Canidae	Chrysocyon	Chrysocyon brachyurus (Illiger, 1815)	lobo-guará	VU	NT	Bertin S/A Frigorifico - Corrego Taruma	Grassland	Mata Atlântica	Rio Amambaí/Paraná	Brasil/MS	Naviraí	-23.0872	-54.2296	Star Controle Ambiental.2008. Estudo de Impacto Ambiental. Bertin S/A Frigorífico. Naviraí, MS.
Mammalia	Carnivora	Canidae	Chrysocyon	Chrysocyon brachyurus (Illiger, 1815)	lobo-guará	VU	NT	Parque Estadal Nascentes do Rio Taquari	Dry Forest and Grassland	Cerrado	Paraná/Paraguai	Brasil/MS	Costa Rica/Alcinópolis	-18.22	-53.329	IMASUL. Projeto GEF Pantanal/Alto Paraguai.2003. Plano de Manejo do Parque Estadual das Nacentes do Rio Taquari. Encarte 2 - Análise Regional. MS.
Mammalia	Carnivora	Canidae	Chrysocyon	Chrysocyon brachyurus (Illiger, 1815)	lobo-guará	VU	NT	Parque Estadal Pantanal do Rio Negro	Dry Forest and Grassland	Pantanal	Paraguai	Brasil/MS	Aquidauana/Corumbá	-19.646	-56.646	Imasul.2006.Plano de Manejo do Parque Estadual do Pantanal do Rio Negro. Encarte 3 - Análise da UC. MS.
Mammalia	Carnivora	Canidae	Chrysocyon	Chrysocyon brachyurus (Illiger, 1815)	lobo-guará	VU	NT	Parque Estadual Várzeas do Ivinhema	Dry Forest/Riparian Forest and Grassland	Mata Atlântica	Rio Ivinhema/Paraná	Brasil/MS	Taquarussu/Jateí e Naviraí	-22.786	-53.592	IMASUL. Plano de Manejo do Parque Estadual das Várzeas do Rio Ivinhema. Encarte 5 - Análise da UC. 2008. Campo Grande, MS.
Mammalia	Carnivora	Canidae	Chrysocyon	Chrysocyon brachyurus (Illiger, 1815)	lobo-guará	VU	NT	RPPN Gaviao de Penacho	Dry Forest/Riparian Forest and Grassland and Exotic Pasture	Cerrado	Rio Miranda/Paraguai	Brasil/MS	Corguinho	-21.8256	-56.0181	2010.Bionúcleo. Plano de Manejo - RPPN Gavião de Penacho. Corguinho, MS.
Mammalia	Carnivora	Canidae	Chrysocyon	Chrysocyon brachyurus (Illiger, 1815)	lobo-guará	VU	NT	Fazenda Atoledo - RPPN Xodó do Vô Ruy	Dry Forest/Riparian Forest and Grassland and Exotic Pasture	Cerrado	Rio Miranda/Paraguai	Brasil/MS	Jardim	-21.092	-56.2356	2010.Bionúcleo. Plano de Manejo - RPPN Xodó do Vô Ruy. Jardim, MS.
Mammalia	Carnivora	Canidae	Chrysocyon	Chrysocyon brachyurus (Illiger, 1815)	lobo-guará	VU	NT	RPPN Fazenda da Barra	Dry Forest and Riparian Forest	Cerrado	Rio Miranda/Paraguai	Brasil/MS	Bonito	-19.5747	-56.2436	Programa de Incentivo às RPPNs do Pantanal.2008. Plano de Manejo - RPPN Fazenda da Barra. Bonito, MS.
Mammalia	Carnivora	Canidae	Chrysocyon	Chrysocyon brachyurus (Illiger, 1815)	lobo-guará	VU	NT	RPPN Fazenda Rio Negro	Dry Forest/Riparian Forest and Grassland and Exotic Pasture	Pantanal	Rio Negro/Paraguai	Brasil/MS	Aquidauana	-21.92	-55.7	Conservação Internacional. 2009.Plano de Manejo - RPPN Fazenda Rio Negro. Aquidauana, MS.
Mammalia	Carnivora	Canidae	Chrysocyon	Chrysocyon brachyurus (Illiger, 1815)	lobo-guará	VU	NT	Chaco	Steppe Savannah	Pantanal	Paraguai	Brasil/MS	Porto Murtinho	-21.4653	-56.4408	Oikos, Cooperativa de Trabalho Sócio Ambiental. 2007.Caracterização Ecológica de Área Prioritária a Conservação do Chaco Pantaneiro, Porto Murtinho, MS, /Fundação O Boticário de Proteção a Natureza, Campo Grande.
Mammalia	Carnivora	Canidae	Chrysocyon	Chrysocyon brachyurus (Illiger, 1815)	lobo-guará	VU	NT	RPPN Fazenda Cabeceira do Prata	Dry Forest/Riparian Forest and Grassland	Cerrado	Rio Miranda/Paraguai	Brasil/MS	Jardim	-21.4653	-56.4408	Programa de Incentivo às RPPNs. 2007.Diagnóstico e Plano de Manejo da RPPN Fazenda Cabeceira do Prata. Jardim, MS.
Mammalia	Carnivora	Canidae	Chrysocyon	Chrysocyon brachyurus (Illiger, 1815)	lobo-guará	VU	NT	Fazenda Pantano	Dry Forest/Riparian Forest and Grassland	Cerrado	Rio da Prata	Brasil/MS	Ribas do Rio Pardo	-21.0024	-53.8136	Casa da Floresta Acessoria Ambiental. Frigg. 2012.Primeiro relatório de fauna e flora - Fazenda Pantano. Ribas do Rio Pardo, MS. Agosto. Piracicaba-SP.
Mammalia	Carnivora	Canidae	Chrysocyon	Chrysocyon brachyurus (Illiger, 1815)	lobo-guará	VU	NT	RPPN Buraco das Araras	Dry Forest	Cerrado	Rio Miranda/Paraguai	Brasil/MS	Jardim	-21.4936	-56.4189	Programa de Incentivo às RPPNs. 2008.Plano de Manejo da RPPN Buraco das Araras. Jardim, MS.
Mammalia	Carnivora	Canidae	Chrysocyon	Chrysocyon brachyurus (Illiger, 1815)	lobo-guará	VU	NT	Fazenda Princesinha	Dry Forest	Cerrado	Rio Miranda/Paraguai	Brasil/MS	Bonito	-21.0833	-57.4833	Caceres, N. C.; Bornschein, M. R.; Lopes, W. H.; Percequillo, A. R.2007. Mammals of the Bodoque Mountains, southwestern Brazil: an ecological and conservation analysis. Revista Brasileira de Zoologia, v. 24, n. 2, p. 426-435.
Mammalia	Carnivora	Canidae	Chrysocyon	Chrysocyon brachyurus (Illiger, 1815)	lobo-guará	VU	NT	Fazenda California	Dry Forest	Cerrado	Rio Miranda/Paraguai	Brasil/MS	Bodoquena	-20.7	-56.85	Caceres, N. C.; Bornschein, M. R.; Lopes, W. H.; Percequillo, A. R. Mammals of the Bodoque Mountains, southwestern Brazil: an ecological and conservation analysis. Revista Brasileira de Zoologia, v. 24, n. 2, p. 426-435, jun. 2007.
Mammalia	Carnivora	Canidae	Chrysocyon	Chrysocyon brachyurus (Illiger, 1815)	lobo-guará	VU	NT	Faz. Santa Terezinha	Dry Forest	Cerrado	Rio Miranda/Paraguai	Brasil/MS	Bonito	-20.8333	-56.6167	Caceres, N. C.; Bornschein, M. R.; Lopes, W. H.; Percequillo, A. R. Mammals of the Bodoque Mountains, southwestern Brazil: an ecological and conservation analysis. Revista Brasileira de Zoologia, v. 24, n. 2, p. 426-435, jun. 2007.
Mammalia	Carnivora	Canidae	Chrysocyon	Chrysocyon brachyurus (Illiger, 1815)	lobo-guará	VU	NT	Fibria Celulose S/A	Dry Forest/Riparian Forest and Grassland and Exotic Pasture and Silviculture	Cerrado	Paraná	Brasil/MS	Três Lagoas	-20.9386	-52.4753	Fibracon Consultoria,Perícias e Projetos Ambientais. 2011-2012. Programa de Monitoramento da Fauna, UFN 3, Relatorio Consolidado, Três Lagoas, MS.
Mammalia	Carnivora	Canidae	Chrysocyon	Chrysocyon brachyurus (Illiger, 1815)	lobo-guará	VU	NT	Parque Nacional das Emas	Dry Forest/Riparian Forest and Grassland	Cerrado	Paraná	Brasil/MS	Costa Rica	-18.19	-52.98	IBAMA,2006.Plano de Manejo do Parque Nacional das Emas.Brasilia.Distrito Federal
Mammalia	Carnivora	Canidae	Chrysocyon	Chrysocyon brachyurus (Illiger, 1815)	lobo-guará	VU	NT	UFN-3	Dry Forest/Riparian Forest and Grassland	Cerrado	Paraná	Brasil/MS	Três Lagoas	-21.0242	-51.7685	Fibracon Consultoria,Perícias e Projetos Ambientais. 2011-2012. Programa de Monitoramento da Fauna, UFN 3, Relatorio Consolidado, Três Lagoas, MS.
Mammalia	Carnivora	Canidae	Chrysocyon	Chrysocyon brachyurus (Illiger, 1815)	lobo-guará	VU	NT	PCH Alto Sucuriú	Riparian Forest	Cerrado	Rio Sucuriu/Paraná	Brasil/MS	Chapadão do Sul	-19.1433	-52.9639	Fibracon Consultoria, Perícias e Projetos Ambientais.2006-2009.Relatório Consolidado da PCH Alto Sucuriú.Chapadão do Sul, MS.
Mammalia	Carnivora	Canidae	Chrysocyon	Chrysocyon brachyurus (Illiger, 1815)	lobo-guará	VU	NT	PCH Pedra Branca	Riparian Forest	Cerrado	Rio Sucuriu/Paraná	Brasil/MS	Chapadão do Sul	-19.2567	-52.7897	Fibracon Consultoria, Perícias e Projetos Ambientais.2009.Relatório Consolidado da PCH Pedra Branca.Chapadão do Sul, MS.
Mammalia	Carnivora	Canidae	Chrysocyon	Chrysocyon brachyurus (Illiger, 1815)	lobo-guará	VU	NT	UHE Porto Galeano	Riparian Forest	Cerrado	Rio Sucuriu/Paraná	Brasil/MS	Três Lagoas	-20.0592	-52.1657	Fibracon Consultoria, Perícias e Projetos Ambientais.2010.Relatório Consolidado da UHE Porto Galeano.Três Lagoas, MS.
Mammalia	Carnivora	Canidae	Chrysocyon	Chrysocyon brachyurus (Illiger, 1815)	lobo-guará	VU	NT	PHC Ponte Alta	Riparian Forest	Cerrado	Rio Sucuriú/Paraná	Brasil/MS	São Gabriel	-19.41	-54.47	Fibracon Consultoria, Perícias e Projetos Ambientais.2010.Relatório Consolidado da PCH Ponte Alta.Sao Gabriel Do Oeste. MS.
Mammalia	Carnivora	Felidae	Leopardus	Leopardus colocolo (Molina, 1782)	gato-palheiro	VU	NT	Bioma Pantanal	Riparian Forest	Pantanal	Paraguai	Brasil/MS	Miranda	-20.2406	-56.3783	Rodrigues, F. H. G.; Medri, I. M.; Tomas, W. M.; Mourão, G. M. 2002. Revisão do conhecimento sobre ocorrência e distribuição de mamíferos do Pantanal.Embrapa Pantanal. Documentos, 38. Corumbá Embrapa Pantanal. 41p
Mammalia	Carnivora	Felidae	Leopardus	Leopardus colocolo (Molina, 1782)	gato-palheiro	VU	NT	IPPAN-UNIDERP	Riparian Forest	Pantanal	Paraguai	Brasil/MS	Corumbá	-19.505	-55.6125	Mamede, S. B. 2004.Diversidade, abundância, sazonalidade e conservação da mastofauna terrestre do Pantanal do Negro. Campo Grande-MS, UNIDERP: 39p.
Mammalia	Carnivora	Felidae	Leopardus	Leopardus colocolo (Molina, 1782)	gato-palheiro	VU	NT	Fazenda Lindos Campos	Run Over	Cerrado	Parana	Brasil/MS	Itajá/GO	-19.8253	-51.54	Pagotto, T. C. S.; Souza, P. R. 2006. Biodiversidade do Complexo Aporé-Sucuriú: subsídios à conservação e ao manejo do Cerrado. Ed. UFMS. 308p. Campo Grande, MS.
Mammalia	Carnivora	Felidae	Leopardus	Leopardus colocolo (Molina, 1782)	gato-palheiro	VU	NT	Fazenda Ponte Nova	Run Over	Cerrado	Parana	Brasil/MS	Paranaíba	-19.5703	-51.8961	Pagotto, T. C. S.; Souza, P. R. 2006. Biodiversidade do Complexo Aporé-Sucuriú: subsídios à conservação e ao manejo do Cerrado. Ed. UFMS. 308p. Campo Grande, MS.
Mammalia	Carnivora	Felidae	Leopardus	Leopardus colocolo (Molina, 1782)	gato-palheiro	VU	NT	BBE Brasil Bioenergia	Riparian Forest	Mata Atlântica	Cór. Baile/Paraná	Brasil/MS	Nova Andradina	-22.2253	-52.3772	FIBRA. 2008. Estudo de Impacto Ambiental. Usina de Biodiesel BBE Brasil BioEnergia S/A. Caracterização e Diagnóstico Ambiental. Volume 2. Setembro. Nova Andradina, MS.
Mammalia	Carnivora	Felidae	Leopardus	Leopardus colocolo (Molina, 1782)	gato-palheiro	VU	NT	Parque Estadal Nascentes do Rio Taquari	Dry Forest	Cerrado	Paraguai	Brasil/MS	Costa Rica/Alcinópolis	-18.22	-53.329	IMASUL.2003. Projeto GEF Pantanal/Alto Paraguai. Plano de Manejo do Parque Estadual das Nacentes do Rio Taquari. Encarte 2 - Análise Regional. MS.
Mammalia	Carnivora	Felidae	Leopardus	Leopardus colocolo (Molina, 1782)	gato-palheiro	VU	NT	Fazenda Princesinha	Riparian Forest and Dry Forest	Cerrado	Rio Miranda/Paraguai	Brasil/MS	Bonito	-21.0833	-57.4833	Caceres, N. C.; Bornschein, M. R.; Lopes, W. H.; Percequillo, A. R.2007. Mammals of the Bodoque Mountains, southwestern Brazil: an ecological and conservation analysis. Revista Brasileira de Zoologia, v. 24, n. 2, p. 426-435, jun.
Mammalia	Carnivora	Felidae	Leopardus	Leopardus colocolo (Molina, 1782)	gato-palheiro	VU	NT	Fazenda California	Riparian Forest and Dry Forest	Cerrado	Rio Miranda/Paraguai	Brasil/MS	Bodoquena	-20.7	-56.85	Caceres, N. C.; Bornschein, M. R.; Lopes, W. H.; Percequillo, A. R.2007. Mammals of the Bodoque Mountains, southwestern Brazil: an ecological and conservation analysis. Revista Brasileira de Zoologia, v. 24, n. 2, p. 426-435, jun.
Mammalia	Carnivora	Felidae	Leopardus	Leopardus colocolo (Molina, 1782)	gato-palheiro	VU	NT	Faz. Santa Terezinha	Riparian Forest and Dry Forest	Cerrado	Rio Miranda/Paraguai	Brasil/MS	Bonito	-20.8333	-56.6167	Caceres, N. C.; Bornschein, M. R.; Lopes, W. H.; Percequillo, A. R.2007. Mammals of the Bodoque Mountains, southwestern Brazil: an ecological and conservation analysis. Revista Brasileira de Zoologia, v. 24, n. 2, p. 426-435.
Mammalia	Carnivora	Felidae	Leopardus	Leopardus colocolo (Molina, 1782)	gato-palheiro	VU	NT	Parque Estadual Várzeas do Ivinhema	Riparian Forest/ Dry Forest and Exotic Pasture	Mata Atlântica	Rio Ivinhema/Paraná	Brasil/MS	Taquarussu/ Jateí e Naviraí	-22.786	-53.592	IMASUL. Plano de Manejo do Parque Estadual das Várzeas do Rio Ivinhema. Encarte 5 - Análise da UC. 2008. Campo Grande, MS.
Mammalia	Carnivora	Felidae	Leopardus	Leopardus colocolo (Molina, 1782)	gato-palheiro	VU	NT	Parque Nacional das Emas	Grassland	Cerrado	Paraná	Brasil/MS	Costa Rica	-18.19	-52.98	IBAMA,2006.Plano de Manejo do Parque Nacional das Emas.Brasilia.Distrito Federal
Mammalia	Carnivora	Felidae	Oncifelis	Leopardus geoffroyi (d'Orbigny & Gervais, 1844)	gato-do-mato-grande	VU	LC	Parque Estadal Pantanal do Rio Negro	Riparian Forest and Dry Forest	Pantanal	Paraguai	Brasil/MS	Aquidauana/Corumbá	-19.646	-56.646	Plano de Manejo do Parque Estadual do Pantanal do Rio Negro. Encarte 3 - Análise da UC. 2006. MS.
Mammalia	Carnivora	Felidae	Leopardus	Leopardus guttulus (Hensel, 1872)	gato-do-mato	VU	VU	Pousada Flor de Pequi	Riparian Forest	Pantanal	Paraguai	Brasil/MS	Corumbá	-19.7378	-55.1478	Cáceres, N. C., J. Casella, W. H. Lopes, M. N. Godoi, and C. Roman. Hn press. Inventário da Mastofauna Terrestre do Corredor Serra de Maracajú-Negro. in Inventário Rápido da Biodiversidade do Corredor Serra de maracajú-Negro.
Mammalia	Carnivora	Felidae	Leopardus	Leopardus guttulus (Hensel, 1872)	gato-do-mato	VU	VU	IPPAN-UNIDERP	Riparian Forest	Pantanal	Paraguai	Brasil/MS	Corumbá	-19.505	-55.6125	Mamede, S. B. (2004). Diversidade, abundância, sazonalidade e conservação da mastofauna terrestre do Pantanal do Negro. Campo Grande-MS, UNIDERP: 39p.
Mammalia	Carnivora	Felidae	Leopardus	Leopardus guttulus (Hensel, 1872)	gato-do-mato	VU	VU	Faz. Santa Emília	Riparian Forest	Pantanal	Paraguai	Brasil/MS	Aquidauana	-19.5	-55.6167	Trolle, M. 2003.Mammal survey in the southeastern Pantanal, Brazil. Biodiversity and Conservation 12: 823–836.
Mammalia	Carnivora	Felidae	Leopardus	Leopardus guttulus (Hensel, 1872)	gato-do-mato	VU	VU	Rio Engano/irrigacao/Angélica Agroenergia Ltda.	Riparian Forest	Mata Atlântica	Paraná	Brasil/MS	Angélica	-22.051	-53.8238	Ecofoco - Consultoria Inteligente em Meio Ambiente. 2009. Monitoramento Ambiental. Ciclo 2008-2009. Relatório Técnico Parcial III. Angélica Agroenergia Ltda. Angélica, MS.
Mammalia	Carnivora	Felidae	Leopardus	Leopardus guttulus (Hensel, 1872)	gato-do-mato	VU	VU	Buriti Agroindustrial Ltda.	Formação Florestal	Cerrado	Rio Pardo/Paraná	Brasil/MS	Bataguassu	-21.8406	-52.9278	Proec - Engenharia Ambiental. 2007. Estudo de Impacto Ambiental. Buriti Agroindustrial Ltda. Projeto 726/70/07. Bataguassu, MS.
Mammalia	Carnivora	Felidae	Leopardus	Leopardus guttulus (Hensel, 1872)	gato-do-mato	VU	VU	Usina Naviraí S/A - Acucar e Alcool	Riparian Forest	Mata Atlântica	Rio Amambai/Paraná	Brasil/MS	Naviraí	-23.1319	-54.2025	Toposat Ambiental. Infinity Bio-energy. Estudo de Impacto Ambiental. Usina Naviraí S/A - Açúcar e Álcool. Volume II. 2007. Naviraí, MS.
Mammalia	Carnivora	Felidae	Leopardus	Leopardus guttulus (Hensel, 1872)	gato-do-mato	VU	VU	Frigorífico Aurora - Cooperativa Central Oeste Catarinense	Dry Forest/Riparian Forest and Grassland	Cerrado	Rio Coxim/Alto Taquari	Brasil/MS	São Gabriel D'Oeste	-19.4494	-54.5258	Aurora.2008.Estudo de Impacto Ambiental - Cooperativa Central Oeste Catarienense. Capítulo IV: Diagnótico Ambiental.ão Gabriel D'Oeste, MS.
Mammalia	Carnivora	Felidae	Leopardus	Leopardus guttulus (Hensel, 1872)	gato-do-mato	VU	VU	Parque Estadal Nascentes do Rio Taquari	Dry Forest/Riparian Forest and Grassland	Cerrado	Paraná/Paraguai	Brasil/MS	Costa Rica/Alcinópolis	-18.22	-53.329	IMASUL. Projeto GEF Pantanal/Alto Paraguai. Plano de Manejo do Parque Estadual das Nacentes do Rio Taquari. Encarte 2 - Análise Regional. 2003. MS.
Mammalia	Carnivora	Felidae	Leopardus	Leopardus guttulus (Hensel, 1872)	gato-do-mato	VU	VU	Parque Estadal Pantanal do Rio Negro	Dry Forest/Riparian Forest and Grassland	Pantanal	Paraguai	Brasil/MS	Aquidauana/Corumbá	-19.646	-56.646	Plano de Manejo do Parque Estadual do Pantanal do Rio Negro. Encarte 3 - Análise da UC. 2006. MS.
Mammalia	Carnivora	Felidae	Leopardus	Leopardus guttulus (Hensel, 1872)	gato-do-mato	VU	VU	RPPN Buraco das Araras	Dry Forest and Grassland	Cerrado	Rio Miranda/Paraguai	Brasil/MS	Jardim	-21.4936	-56.4189	Programa de Incentivo às RPPNs. Plano de Manejo da RPPN Buraco das Araras. 2008. Jardim, MS.
Mammalia	Carnivora	Felidae	Leopardus	Leopardus guttulus (Hensel, 1872)	gato-do-mato	VU	VU	Fibria Celulose S/A	Dry Forest/Riparian Forest and Grassland	Cerrado	Paraná	Brasil/MS	Três Lagoas	-20.9386	-52.4753	Poyry. Estudo de Impacto Ambiental. EIA/RIMA da Expansão da Unidade Industrial. Fibria Celulose S/A. Unidade Três Lagoas. 2011. Abril. São Paulo, SP.
Mammalia	Carnivora	Felidae	Leopardus	Leopardus guttulus (Hensel, 1872)	gato-do-mato	VU	VU	RPPN Fazenda Rio Negro	Dry Forest/Riparian Forest and Grassland	Pantanal	Rio Negro/Paraguai	Brasil/MS	Aquidauana	-21.0242	-51.7685	Conservação Internacional. Plano de Manejo - RPPN Fazenda Rio Negro. 2009. Aquidauana, MS.
Mammalia	Carnivora	Felidae	Leopardus	Leopardus guttulus (Hensel, 1872)	gato-do-mato	VU	VU	UFN -3	Dry Forest and Riparian Forest	Cerrado	Paraná	Brasil/MS	Três Lagoas	-21.0242	-51.7685	Fibracon Consultoria,Perícias e Projetos Ambientais. 2011-2012. Programa de Monitoramento da Fauna, UFN 3, Relatorio Consolidado, Três Lagoas, MS.
Mammalia	Carnivora	Felidae	Leopardus	Leopardus guttulus (Hensel, 1872)	gato-do-mato	VU	VU	Usina Eldorado	Riparian Forest and Dry Forest	Mata Atlântica	Paraná	Brasil/MS	Eldorado	-23.63	-54.2203	Fibracon Consultoria,Perícias e Projetos Ambientais. 2012_2013. Programa de Monitoramento da Fauna, Usina Eldorado, Relatorio Consolidado, Eldorado, MS.
Mammalia	Carnivora	Felidae	Leopardus	Leopardus guttulus (Hensel, 1872)	gato-do-mato	VU	VU	PHC Ponte Alta	Riparian Forest and Dry Forest	Cerrado	Rio Sucuriú/Paraná	Brasil/MS	São Gabriel	-19.41	-54.47	Fibracon Consultoria, Perícias e Projetos Ambientais.2010.Relatório Consolidado da PCH Ponte Alta.Sao Gabriel Do Oeste. MS.
Mammalia	Carnivora	Felidae	Leopardus	Leopardus guttulus (Hensel, 1872)	gato-do-mato	VU	VU	PCH Verde 4 A	Riparian Forest and Dry Forest	Cerrado	Rio verde/Parana	Brasil/MS	Água Clara	-19.8	-53.39	Fibracon Consultoria, Perícias e Projetos Ambientais.2010.Relatório Consolidado da PCH Verde 4 A. Agua Clara. MS.
Mammalia	Carnivora	Felidae	Leopardus	Leopardus wiedii (Schinz, 1821)	gato-maracajá	VU	NT	Usina Naviraí S/A - Acucar e Alcool	Riparian Forest and Dry Forest	Mata Atlântica	Rio Amambai/Paraná	Brasil/MS	Naviraí	-23.1319	-54.2025	Toposat Ambiental.2007.Infinity Bio-energy. Estudo de Impacto Ambiental. Usina Naviraí S/A - Açúcar e Álcool. Volume II.Naviraí, MS.
Mammalia	Carnivora	Felidae	Leopardus	Leopardus wiedii (Schinz, 1821)	gato-maracajá	VU	NT	Parque Estadal Nascentes do Rio Taquari	Dry Forest	Cerrado	Paraná/Paraguai	Brasil/MS	Costa Rica/Alcinópolis	-18.22	-53.329	IMASUL. 2003.Projeto GEF Pantanal/Alto Paraguai. Plano de Manejo do Parque Estadual das Nacentes do Rio Taquari. Encarte 2 - Análise Regional. MS.
Mammalia	Carnivora	Felidae	Leopardus	Leopardus wiedii (Schinz, 1821)	gato-maracajá	VU	NT	Parque Estadal Pantanal do Rio Negro	Dry Forest and Grassland	Pantanal	Paraguai	Brasil/MS	Aquidauana/Corumbá	-19.646	-56.646	Imasul. 2006.Plano de Manejo do Parque Estadual do Pantanal do Rio Negro. Encarte 3 - Análise da UC. MS.
Mammalia	Chiroptera	Phyllostomidae	Lonchophylla	Lonchophylla dekeyseri (Taddei Vizotto & Sazima, 1983)	morceguinho-do-cerrado	EN	EN	margem do rio Correntes	Riparian Forest and Dry Forest	Cerrado	Rio Correntes	Brasil/MS	Sonora	-17.5389	-54.4342	Cunha, N. L.; Fischer, E.; Santos, C. F. 2010. Bat assemblage in savanna remnants of Sonora, central-western Brazil. Biota Neotrop., vol. 11, no. 3.
Mammalia	Carnivora	Mustelidae	Lontra	Lontra longicaudis (Olfers, 1818)	lontra	NT	NT	Usina Naviraí S/A - Acucar e Alcool	Riparian Forest	Mata Atlântica	Rio Amambai/Paraná	Brasil/MS	Naviraí	-23.1319	-54.2153	Toposat Ambiental. Infinity Bio-energy.2007. Estudo de Impacto Ambiental. Usina Naviraí S/A - Açúcar e Álcool. Volume II. Naviraí, MS.
Mammalia	Carnivora	Mustelidae	Lontra	Lontra longicaudis (Olfers, 1818)	lontra	NT	NT	Alavanca Bioenergia Ltda	Riparian Forest Grassland And Agriculture	Cerrado	Rio Sta Luzia/Paraná	Brasil/MS	Nova Alvorada do Sul	-21.5492	-54.0894	Fibra. 2007. Estudo de Impacto Ambiental. Alavanca Bioenergia Ltda. Volume II - Diagnóstico Sócio-Ambiental: Meio Biótico. Nova Alvorada do Sul, MS.
Mammalia	Carnivora	Mustelidae	Lontra	Lontra longicaudis (Olfers, 1818)	lontra	NT	NT	Parque Estadal Pantanal do Rio Negro	Dry Forest/Riparian Forest and Grassland	Pantanal	Paraguai	Brasil/MS	Aquidauana/Corumbá	-19.646	-56.646	Imasul.2009.Plano de Manejo do Parque Estadual do Pantanal do Rio Negro. Encarte 3 - Análise da UC. MS.
Mammalia	Carnivora	Mustelidae	Lontra	Lontra longicaudis (Olfers, 1818)	lontra	NT	NT	Parque Estadual Várzeas do Ivinhema	Dry Forest/Riparian Forest and Grassland	Mata Atlântica	Rio Ivinhema/Paraná	Brasil/MS	Taquarussu/Jateí e Naviraí	-22.786	-5.392	IMASUL.2008. Plano de Manejo do Parque Estadual das Várzeas do Rio Ivinhema. Encarte 5 - Análise da UC. Campo Grande, MS.
Mammalia	Carnivora	Mustelidae	Lontra	Lontra longicaudis (Olfers, 1818)	lontra	NT	NT	RPPN Gaviao de Penacho	Dry Forest/Riparian Forest and Grassland and Exotic Pasture	Cerrado	Rio Miranda/Paraguai	Brasil/MS	Corguinho	-19.9252	-55.07	Bionúcleo. 2010.Plano de Manejo - RPPN Gavião de Penacho. Corguinho, MS.
Mammalia	Carnivora	Mustelidae	Lontra	Lontra longicaudis (Olfers, 1818)	lontra	NT	NT	RPPN Reserva Ecologica Vale do Bugio	Dry Forest/Riparian Forest and Grassland	Cerrado	Rio Miranda/Paraguai	Brasil/MS	Corguinho	-19.9301	-55.0745	Bionúcleo. 2010.Plano de Manejo - RPPN Reserva Ecológica Vale do Bugio. Corguinho, MS.
Mammalia	Carnivora	Mustelidae	Lontra	Lontra longicaudis (Olfers, 1818)	lontra	NT	NT	Assentamento Canaã - RPPN Cara da Onça	Dry Forest/Riparian Forest and Grassland	Cerrado	Rio Miranda/Paraguai	Brasil/MS	Bodoquena	-20.7378	-56.7375	Bionúcleo. 2010.Plano de Manejo - RPPN Cara da Onça. Bodoquena, MS.
Mammalia	Carnivora	Mustelidae	Lontra	Lontra longicaudis (Olfers, 1818)	lontra	NT	NT	RPPN Fazenda Cabeceira do Prata	Dry Forest/Riparian Forest and Grassland	Cerrado	Rio Miranda/Paraguai	Brasil/MS	Jardim	-21.4653	-56.4408	Programa de Incentivo às RPPNs.2007.Diagnóstico e Plano de Manejo da RPPN Fazenda Cabeceira do Prata. Jardim, MS.
Mammalia	Carnivora	Mustelidae	Lontra	Lontra longicaudis (Olfers, 1818)	lontra	NT	NT	PCH Pedra Branca	Riparian Forest	Cerrado	Rio Sucuriu/Paraná	Brasil/MS	Chapadão do Sul	-19.2567	-52.7897	Fibracon Consultoria, Perícias e Projetos Ambientais.2009.Relatório Consolidado da PCH Pedra Branca.Chapadão do Sul, MS.
Mammalia	Carnivora	Mustelidae	Lontra	Lontra longicaudis (Olfers, 1818)	lontra	NT	NT	PCH Alto Sucuriú	Riparian Forest	Cerrado	Rio Sucuriu/Paraná	Brasil/MS	Chapadão do Sul	-19.1433	-52.9639	Fibracon Consultoria, Perícias e Projetos Ambientais.2006-2009.Relatório Consolidado da PCH Alto Sucuriú.Chapadão do Sul, MS.
Mammalia	Carnivora	Mustelidae	Lontra	Lontra longicaudis (Olfers, 1818)	lontra	NT	NT	Fazenda Boa Esperança	Riparian Forest	Cerrado	Serra de Maracajú	Brasil/MS	Anastácio	-20.75	-56.08	Stavis, V.K.2013.Area de Vida, População e Comportamento Social de uma População de Allouatta caraya em fragmento de Cerrado. Dissertação de Mestrado, PPGEC.UFMS.Campo Grande.MS
Mammalia	Carnivora	Mustelidae	Lontra	Lontra longicaudis (Olfers, 1818)	lontra	NT	NT	PCH Santo Gabriel	Riparian Forest	Cerrado	Serra de Maracajú	Brasil/MS	Sonora	-17.53	-54.43	Fibracon Consultoria, Perícias e Projetos Ambientais.2010.Relatório Consolidado da PCH Santo Gabriel. Sonora. MS.
Mammalia	Carnivora	Mustelidae	Lontra	Lontra longicaudis (Olfers, 1818)	lontra	NT	NT	Fazenda Redomão	Riparian Forest	Cerrado	Serra de Maracajú	Brasil/MS	Bela Vista	-22.08	-56.71	Fibracon Consultoria, Perícias e Projetos Ambientais.2013.Relatorio de Monitoramento da Fauna Terrestre. Bela Vista. MS.
Mammalia	Carnivora	Mustelidae	Lontra	Lontra longicaudis (Olfers, 1818)	lontra	NT	NT	PHC Ponte Alta	Riparian Forest	Cerrado	Rio Sucuriú/Paraná	Brasil/MS	São Gabriel	-19.41	-54.47	Fibracon Consultoria, Perícias e Projetos Ambientais.2010.Relatório Consolidado da PCH Ponte Alta.Sao Gabriel Do Oeste. MS.
Mammalia	Carnivora	Mustelidae	Lontra	Lontra longicaudis (Olfers, 1818)	lontra	NT	NT	Rio Cênico Rotas Monoeiras	Riparian Forest	Cerrado	Rio Coxim	Brasil/MS	Coxim	-19.3679	-54.2	Fibracon Consultoria, Perícias e Projetos Ambientais.2014.Plano de Manejo Rio Cenico Rotas Monçoeiras.Campo Grande. MS.
Mammalia	Carnivora	Mustelidae	Lontra	Lontra longicaudis (Olfers, 1818)	lontra	NT	NT	PCH Verde 4 A	Riparian Forest	Cerrado	Rio verde/Parana	Brasil/MS	Água Clara	-19.8	-53.39	Fibracon Consultoria, Perícias e Projetos Ambientais.2010.Relatório Consolidado da PCH Verde 4 A. Agua Clara. MS.
Mammalia	Carnivora	Mustelidae	Lontra	Lontra longicaudis (Olfers, 1818)	lontra	NT	NT	Usina de Bela Vista	Riparian Forest	Mata Atlântica	Rio Amambai/Paraná	Brasil/MS	Amambai	-22.92	-55.04	Fibracon Consultoria, Perícias e Projetos Ambientais.2010.Relatório Consolidado da Usina de Bela Vista. Bela Vista. MS.
Mammalia	Carnivora	Mustelidae	Lontra	Lontra longicaudis (Olfers, 1818)	lontra	NT	NT	Usina Barra do Jaguari	Riparian Forest	Mata Atlântica	Rio Amambai/Paraná	Brasil/MS	Amambai	-22.9	-55.04	Fibracon Consultoria, Perícias e Projetos Ambientais.2012.Relatório Consolidado da Usina Amambai.Amambai. MS.
Mammalia	Carnivora	Canidae	Lycanopex	Lycalopex vetulus (Lund, 1842)	raposa do campo	VU	LC	UFN 3	Riparian Forest and Dry Forest	Cerrado	Rio Paraná	Brasil/MS	Três Lagoas	-21.02	-51.7685	Fibracon Consultoria,Perícias e Projetos Ambientais. 2011-2012. Programa de Monitoramento da Fauna, UFN 3, Relatorio Consolidado, Três Lagoas, MS.
Mammalia	Carnivora	Canidae	Lycanopex	Lycalopex vetulus (Lund, 1842)	raposa do campo	VU	LC	Fazenda Correntes	Riparian Forest and Dry Forest	Cerrado	Rio Paraguai	Brasil/MS	Dois Irmãos do Buriti	-20.45	-55.21	Hannibal, W., Godoi-Neves, M.2015.Non-volant mammals of the Maracaju Mountains, southwestern Brazil: Composition, richness and conservation.Revista Mexicana de Biodiversidad.86:217-25
Mammalia	Carnivora	Canidae	Lycanopex	Lycalopex vetulus (Lund, 1842)	raposa do campo	VU	LC	PCH Verde 4 A	Riparian Forest and Grassland	Cerrado	Rio Paraná	Brasil/MS	Água Clara	-19.8	-53.39	Fibracon Consultoria, Perícias e Projetos Ambientais.2010.Relatório Consolidado da PCH Verde 4 A. Agua Clara. MS.
Mammalia	Carnivora	Canidae	Lycanopex	Lycalopex vetulus (Lund, 1842)	raposa do campo	VU	LC	Rio Cênico Rotas Monoeiras	Riparian Forest	Cerrado	Rio Coxim/Paraguai	Brasil/MS	Coxim	-19.36	-54.2	Fibracon Consultoria, Perícias e Projetos Ambientais.2014.Plano de Manejo Rio Cenico Rotas Monçoeiras.Campo Grande. MS.
Mammalia	Carnivora	Canidae	Lycanopex	Lycalopex vetulus (Lund, 1842)	raposa do campo	VU	LC	PCH Verde 4	Riparian Forest	Cerrado	Rio verde/Parana	Brasil/MS	Água Clara	-19.8	-53.39	Fibracon Consultoria, Perícias e Projetos Ambientais.2010.Relatório Consolidado da PCH Verde 4 A. Agua Clara. MS.
Mammalia	Xenarthra	Myrmecophagidae	Myrmecophaga	Myrmecophaga tridactyla (Linnaeus, 1758)	tamanduá-bandeira	VU	VU	Faz. Nhumirim MS	Riparian Forest and Grassland	Pantanal	Pantanal/Paraguai	Brasil/MS	Corumbá	-18.9833	-56.65	Martins, J. R.; Medri, I. M.; Oliveira, C. M.; Guglielmone, A.2004. Ocorrência de carrapatos em tamanduá-bandeira (Myrmecophaga tridactyla) e tamanduámirim (Tamandua tetradactyla) na região do Pantanal Sul Mato-Grossense, Brasil. Ciência Rural 34 (1): 293-295
Mammalia	Xenarthra	Myrmecophagidae	Myrmecophaga	Myrmecophaga tridactyla (Linnaeus, 1758)	tamanduá-bandeira	VU	VU	Faz. Rio Negro MS	Riparian Forest and Dry Forest	Pantanal	Pantanal/Paraguai	Brasil/MS	Corumbá	-19.646	-56.646	Martins, J. R.; Medri, I. M.; Oliveira, C. M.; Guglielmone, A.2004. Ocorrência de carrapatos em tamanduá-bandeira (Myrmecophaga tridactyla) e tamanduámirim (Tamandua tetradactyla) na região do Pantanal Sul Mato-Grossense, Brasil. Ciência Rural 34 (1): 293-295
Mammalia	Xenarthra	Myrmecophagidae	Myrmecophaga	Myrmecophaga tridactyla (Linnaeus, 1758)	tamanduá-bandeira	VU	VU	Fazendas Nhumirim e Porto Alegre	Riparian Forest and Dry Forest	Pantanal	Pantanal/Paraguai	Brasil/MS	Corumbá	-18.9833	-56.6167	Camilo-Alves, C. S. P.; Mourão, G. M. 2006. Responses of a Specialized Insectivorous Mammal ( Myrmecophaga tridactyla) to Variation in Ambient Temperature. Biotropica 38(1):52-56
Mammalia	Xenarthra	Myrmecophagidae	Myrmecophaga	Myrmecophaga tridactyla (Linnaeus, 1758)	tamanduá-bandeira	VU	VU	Faz Alegria	Riparian Forest and Dry Forest	Pantanal	Pantanal/Paraguai	Brasil/MS	Corumbá	-19.1333	-56.7667	Pereira, M. C.; Szabo, M. P. J. ; Bechara, G. H.; Matushima, E. R.; Duarte, J. M. B.; Rechav, Y.; Fielden, L.; Keirans, J. E. 2000. Ticks (Acari: Ixodidae) Associated with Wild Animals in the Pantanal Region of Brazil. Journal of Medical Entomology 37(6): 979-983
Mammalia	Xenarthra	Myrmecophagidae	Myrmecophaga	Myrmecophaga tridactyla (Linnaeus, 1758)	tamanduá-bandeira	VU	VU	Faz. Porto Alegre	Riparian Forest and Dry Forest	Pantanal	Pantanal/Paraguai	Brasil/MS	Corumbá	-18.951	-56.529	Médri, I. M. 2002. Área de vida e uso de habitat de tamanduá-bandeira - nas fazendas Nhumirim e Porto Alegre, Pantanal da Nhecolandia, MS. Campo Grande-MS, UFMS: 71p.
Mammalia	Xenarthra	Myrmecophagidae	Myrmecophaga	Myrmecophaga tridactyla (Linnaeus, 1758)	tamanduá-bandeira	VU	VU	Faz. Santa Emília	Riparian Forest and Dry Forest	Pantanal	Pantanal/Paraguai	Brasil/MS	Aquidauana	-19.5	-55.6	Médri, I. M. 2002. Área de vida e uso de habitat de tamanduá-bandeira - nas fazendas Nhumirim e Porto Alegre, Pantanal da Nhecolandia, MS. Campo Grande-MS, UFMS: 71p.
Mammalia	Xenarthra	Myrmecophagidae	Myrmecophaga	Myrmecophaga tridactyla (Linnaeus, 1758)	tamanduá-bandeira	VU	VU	IPPAN-UNIDERP	Riparian Forest and Dry Forest	Pantanal	Pantanal/Paraguai	Brasil/MS	Corumbá	-19.505	-55.6125	Mamede, S. B. 2004. Diversidade, abundância, sazonalidade e conservação da mastofauna terrestre do Pantanal do Negro. Campo Grande-MS, UNIDERP: 39p.
Mammalia	Xenarthra	Myrmecophagidae	Myrmecophaga	Myrmecophaga tridactyla (Linnaeus, 1758)	tamanduá-bandeira	VU	VU	Pantanal	Riparian Forest and Dry Forest	Pantanal	Pantanal/Paraguai	Brasil/MS	Corumba	-18.9833	-56.65	Medri, I. M., and G. Mourao. 2005. A brief note of sleeping habits of the giant anteater - Mymercophaga tridactyla Linnaeus (Xenartha - Mymercophagidae). Revista Brasileira de Zoologia 22:1213-1215.
Mammalia	Xenarthra	Myrmecophagidae	Myrmecophaga	Myrmecophaga tridactyla (Linnaeus, 1758)	tamanduá-bandeira	VU	VU	Pousada Flor de Pequi	Riparian Forest and Grassland	Pantanal	Entorno/Paraguai	Brasil/MS	Corumbá	-19.7378	-55.1478	Cáceres, N. C., J. Casella, W. H. Lopes, M. N. Godoi, and C. Roman. Hn press. Inventário da Mastofauna Terrestre do Corredor Serra de Maracajú-Negro. in Inventário Rápido da Biodiversidade do Corredor Serra de maracajú-Negro.
Mammalia	Xenarthra	Myrmecophagidae	Myrmecophaga	Myrmecophaga tridactyla (Linnaeus, 1758)	tamanduá-bandeira	VU	VU	Fazenda Santana bioma Pantanal	Riparian Forest and Grassland	Pantanal	Pantanal/Paraguai	Brasil/MS	Aquidauana	-19.6289	-55.6033	Cáceres, N. C., J. Casella, W. H. Lopes, M. N. Godoi, and C. Roman. Hn press. Inventário da Mastofauna Terrestre do Corredor Serra de Maracajú-Negro. in Inventário Rápido da Biodiversidade do Corredor Serra de maracajú-Negro.
Mammalia	Xenarthra	Myrmecophagidae	Myrmecophaga	Myrmecophaga tridactyla (Linnaeus, 1758)	tamanduá-bandeira	VU	VU	Fazenda Santana ecótono entre Cerrado e Pantanal	Riparian Forest and Grassland	Pantanal	Entorno/Paraguai	Brasil/MS	Aquidauana	-20.06	-55.6056	Cáceres, N. C., J. Casella, W. H. Lopes, M. N. Godoi, and C. Roman. Hn press. Inventário da Mastofauna Terrestre do Corredor Serra de Maracajú-Negro. in Inventário Rápido da Biodiversidade do Corredor Serra de maracajú-Negro.
Mammalia	Xenarthra	Myrmecophagidae	Myrmecophaga	Myrmecophaga tridactyla (Linnaeus, 1758)	tamanduá-bandeira	VU	VU	Fazenda Santo Antônio	Riparian Forest and Grassland	Cerrado	Pantanal/Paraguai	Brasil/MS	Costa Rica	-18.3564	-52.7939	Pagotto, T. C. S.; Souza, P. R. 2006. Biodiversidade do Complexo Aporé-Sucuriú: subsídios à conservação e ao manejo do Cerrado. Ed. UFMS. 308p. Campo Grande, MS.
Mammalia	Xenarthra	Myrmecophagidae	Myrmecophaga	Myrmecophaga tridactyla (Linnaeus, 1758)	tamanduá-bandeira	VU	VU	Fazenda Potreiro do Sucuriu	Riparian Forest and Grassland	Cerrado	Pantanal/Paraguai	Brasil/MS	Costa Rica	-19.0244	-53.1928	Pagotto, T. C. S.; Souza, P. R. 2006. Biodiversidade do Complexo Aporé-Sucuriú: subsídios à conservação e ao manejo do Cerrado. Ed. UFMS. 308p. Campo Grande, MS.
Mammalia	Xenarthra	Myrmecophagidae	Myrmecophaga	Myrmecophaga tridactyla (Linnaeus, 1758)	tamanduá-bandeira	VU	VU	Fazenda Mimoso	Riparian Forest and Grassland	Cerrado	Pantanal/Paraguai	Brasil/MS	Paraíso/Costa Rica	-19.0494	-52.8742	Pagotto, T. C. S.; Souza, P. R. 2006. Biodiversidade do Complexo Aporé-Sucuriú: subsídios à conservação e ao manejo do Cerrado. Ed. UFMS. 308p. Campo Grande, MS.
Mammalia	Xenarthra	Myrmecophagidae	Myrmecophaga	Myrmecophaga tridactyla (Linnaeus, 1758)	tamanduá-bandeira	VU	VU	Pedra Branca	Riparian Forest and Grassland	Cerrado	Pantanal/Paraguai	Brasil/MS	Chapadão do Sul	-19.1883	-52.7831	Pagotto, T. C. S.; Souza, P. R. 2006. Biodiversidade do Complexo Aporé-Sucuriú: subsídios à conservação e ao manejo do Cerrado. Ed. UFMS. 308p. Campo Grande, MS.
Mammalia	Xenarthra	Myrmecophagidae	Myrmecophaga	Myrmecophaga tridactyla (Linnaeus, 1758)	tamanduá-bandeira	VU	VU	Fazenda Lindos Campos	Riparian Forest and Grassland	Cerrado	Pantanal/Paraguai	Brasil/MS	Itajá/GO	-19.8253	-51.54	Pagotto, T. C. S.; Souza, P. R. 2006. Biodiversidade do Complexo Aporé-Sucuriú: subsídios à conservação e ao manejo do Cerrado. Ed. UFMS. 308p. Campo Grande, MS.
Mammalia	Xenarthra	Myrmecophagidae	Myrmecophaga	Myrmecophaga tridactyla (Linnaeus, 1758)	tamanduá-bandeira	VU	VU	Reserva legal e APP da Usina Laguna	Riparian Forest and Agriculture	Mata Atlântica	Paraná	Brasil/MS	Batayporã	-22.4661	-53.2825	Aoki,C.,Rosa,F.R.,Teixeira,M. C.,Godooi,M.N., Landgref Filho,P., Lopes,W. H.2011. Plano de Monitoramento de Meio Biótico. 8ª campanha. Usina Laguna. Batayporã, MS.
Mammalia	Xenarthra	Myrmecophagidae	Myrmecophaga	Myrmecophaga tridactyla (Linnaeus, 1758)	tamanduá-bandeira	VU	VU	Ivinhema Agroenergia Ltda	Riparian Forest	Mata Atlântica	Paraná	Brasil/MS	Ivinhema	-22.53	-53.821	Ecofoco - Consultoria Inteligente em Meio Ambiente. 2010. Avaliação Ambiental dos Ecossistemas Aquáticos Superficiais e Terrestres, ênfase no Meio Biótico e Ruídos. Relatório Técnico Parcial. Ivinhema Agroenergia Ltda. Ivinhema, MS.
Mammalia	Xenarthra	Myrmecophagidae	Myrmecophaga	Myrmecophaga tridactyla (Linnaeus, 1758)	tamanduá-bandeira	VU	VU	Rio Engano/Angélica Agroenergia Ltda.	Riparian Forest	Mata Atlântica	Paraná	Brasil/MS	Angélica	-22.073	-53.84	Ecofoco - Consultoria Inteligente em Meio Ambiente. 2009. Monitoramento Ambiental. Ciclo 2008-2009. Relatório Técnico Parcial III. Angélica Agroenergia Ltda. Angélica, MS.
Mammalia	Xenarthra	Myrmecophagidae	Myrmecophaga	Myrmecophaga tridactyla (Linnaeus, 1758)	tamanduá-bandeira	VU	VU	Monteverde Agro Energertica S/A	Riparian Forest	Cerrado	Rio Dourados/Paraná	Brasil/MS	Ponta Porã	-22.275	-55.167	Golin,I.2010. Plano de Automonitoramento (Compilamento das campanhas 1, 2, 3 e 4 após a obtenção da LO). Monteverde Agro Energértica S/A. Parte 1 de 3. Ponta Porã, MS.
Mammalia	Xenarthra	Myrmecophagidae	Myrmecophaga	Myrmecophaga tridactyla (Linnaeus, 1758)	tamanduá-bandeira	VU	VU	LDC Bioenergia S. A. - Filial Passa Tempo	Riparian Forest	Cerrado	Paraná	Brasil/MS	Rio Brilhante	-21.4947	-54.6892	Samorano. 2011. Projeto Básico Ambiental - Programa de Automonitoramento. LDC Bioenergia, Filial Passa Tempo. Relatório de Monitoramento nº 07. Vol. III. 2º semestre. Rio Brilhante, MS.
Mammalia	Xenarthra	Myrmecophagidae	Myrmecophaga	Myrmecophaga tridactyla (Linnaeus, 1758)	tamanduá-bandeira	VU	VU	Parque Estadal Nascentes do Rio Taquari	Riparian Forest and Dry Forest	Cerrado	Paraná/Paraguai	Brasil/MS	Costa Rica/Alcinópolis	-18.22	-53.329	IMASUL.2003.Projeto GEF Pantanal/Alto Paraguai. Plano de Manejo do Parque Estadual das Nacentes do Rio Taquari. Encarte 2 - Análise Regional.Campo Grande. MS.
Mammalia	Xenarthra	Myrmecophagidae	Myrmecophaga	Myrmecophaga tridactyla (Linnaeus, 1758)	tamanduá-bandeira	VU	VU	Parque Estadal Pantanal do Rio Negro	Dry Forest/Riparian Forest and Grassland	Pantanal	Paraguai	Brasil/MS	Aquidauana/Corumbá	-19.646	-56.646	IMASUL.2008.Plano de Manejo do Parque Estadual do Pantanal do Rio Negro. Encarte 3 - Análise da UC.Campo Grande.MS.
Mammalia	Xenarthra	Myrmecophagidae	Myrmecophaga	Myrmecophaga tridactyla (Linnaeus, 1758)	tamanduá-bandeira	VU	VU	Parque Estadual Várzeas do Ivinhema	Dry Forest/ Riparian Forest and Exotic Pasture	Mata Atlântica	Rio Ivinhema/Paraná	Brasil/MS	Taquarussu/Jateí e Naviraí	-22.786	-53.592	IMASUL.2008.Plano de Manejo do Parque Estadual das Várzeas do Rio Ivinhema. Encarte 5 - Análise da UC.Campo Grande, MS.
Mammalia	Xenarthra	Myrmecophagidae	Myrmecophaga	Myrmecophaga tridactyla (Linnaeus, 1758)	tamanduá-bandeira	VU	VU	Agro Energia Santa Luzia Ltda.	Grassland	Cerrado	Córrego Sta Luzia/Paraná	Brasil/MS	Nova Alvorada do Sul	-21.507	-54.217	Arater ETH - Bioenergia S/A.2011.Plano de Automonitoramento - Agro Energia Santa Luzia S/A. PAM 2010/2011. Parte I de III.Nova Alvorada do Sul, MS.
Mammalia	Xenarthra	Myrmecophagidae	Myrmecophaga	Myrmecophaga tridactyla (Linnaeus, 1758)	tamanduá-bandeira	VU	VU	Buriti Agroindustrial Ltda.	Grassland and Exotic Pasture	Cerrado	Rio Pardo/Paraná	Brasil/MS	Bataguassu	-21.841	-52.928	Projec- Engenharia Ambiental. 2007. Estudo de Impacto Ambiental. Buriti Agroindustrial Ltda. Projeto 726/70/07. Bataguassu, MS.
Mammalia	Xenarthra	Myrmecophagidae	Myrmecophaga	Myrmecophaga tridactyla (Linnaeus, 1758)	tamanduá-bandeira	VU	VU	Usina Eldorado S/A - Rio Vacaria	Riparian Forest and Dry Forest	Cerrado	Rios Ivinhema e Brilhante/Paraná	Brasil/MS	Rio Brilhante	-21.798	-53.986	Arater ETH Bioenergia S/A.2008.Estudo de Impacto Ambiental - Usina Eldorado S/A.Atualização Janeiro/2010. Rio Brilhante, MS.
Mammalia	Xenarthra	Myrmecophagidae	Myrmecophaga	Myrmecophaga tridactyla (Linnaeus, 1758)	tamanduá-bandeira	VU	VU	Jateí Bioenergia Ltda.	Riparian Forest and Grassland	Mata Atlântica	Rios Ivinhema e Guiraí/Paraná	Brasil/MS	Jateí	-22.775	-53.828	Projec. 2009. Estudo de Impacto Ambiental. Jateí Bioenergia Ltda. Ampliação Industrial e Agrícola. Volume II. Abril. Jateí, MS.
Mammalia	Xenarthra	Myrmecophagidae	Myrmecophaga	Myrmecophaga tridactyla (Linnaeus, 1758)	tamanduá-bandeira	VU	VU	Usina Naviraí S/A - Acucar e Alcool	Riparian Forest and Agriculture	Mata Atlântica	Rio Amambai/Paraná	Brasil/MS	Naviraí	-23.1319	-54.2025	Toposat Ambiental. Infinity Bio-energy.2007.Estudo de Impacto Ambiental. Usina Naviraí S/A - Açúcar e Álcool. Volume II.Naviraí, MS.
Mammalia	Xenarthra	Myrmecophagidae	Myrmecophaga	Myrmecophaga tridactyla (Linnaeus, 1758)	tamanduá-bandeira	VU	VU	Agro Energia Santa Luzia Ltda - Rio Vacaria	Riparian Forest and Dry Forest	Cerrado	Rios Ivinhema e Pardo/Paraná	Brasil/MS	Nova Alvorada do Sul	-21.65	-54.288	Arater. ETH Bioenergia S/A. 2010. EIA- Usina Santa Luzia Ltda. Resultado da 1ª campanha de monitoramento ambiental - Programas ambientais de biota e qualidade das águas. Agro Energia Santa Luzia Ltda. Junho. Nova Alvorada do Sul, MS.
Mammalia	Xenarthra	Myrmecophagidae	Myrmecophaga	Myrmecophaga tridactyla (Linnaeus, 1758)	tamanduá-bandeira	VU	VU	Alavanca Bioenergia Ltda	Riparian Forest and Dry Forest	Cerrado	Rio Sta Luzia/Paraná	Brasil/MS	Nova Alvorada do Sul	-21.5483	-54.1028	FIBRA. 2007. Estudo de Impacto Ambiental. Alavanca Bioenergia Ltda. Volume II - Diagnóstico Sócio-Ambiental: Meio Biótico. Nova Alvorada do Sul, MS.
Mammalia	Xenarthra	Myrmecophagidae	Myrmecophaga	Myrmecophaga tridactyla (Linnaeus, 1758)	tamanduá-bandeira	VU	VU	BBE Brasil Bioenergia	Riparian Forest and Grassland	Cerrado	Cór. Baile/Paraná	Brasil/MS	Nova Andradina	-22.2253	-52.3772	FIBRA. 2008. Estudo de Impacto Ambiental. Usina de Biodiesel BBE Brasil BioEnergia S/A. Caracterização e Diagnóstico Ambiental. Volume 2. Setembro. Nova Andradina, MS.
Mammalia	Xenarthra	Myrmecophagidae	Myrmecophaga	Myrmecophaga tridactyla (Linnaeus, 1758)	tamanduá-bandeira	VU	VU	Parque Estadual do Prosa	Riparian Forest and Dry Forest	Cerrado	Rio Pardo/Anhanduí	Brasil/MS	Campo Grande	-20.453	-54.56	IMASUL.2012.Plano de Manejo do Parque Estadual do Prosa.Campo Grande.MS.
Mammalia	Xenarthra	Myrmecophagidae	Myrmecophaga	Myrmecophaga tridactyla (Linnaeus, 1758)	tamanduá-bandeira	VU	VU	RPPN Gavião de Penacho	Riparian Forest/ Dry Forest and Exotic Pasture	Cerrado	Rio Miranda/Paraguai	Brasil/MS	Corguinho	-19.92	-55.07	Bionúcleo. Plano de Manejo - RPPN Gavião de Penacho. 2010. Corguinho, MS.
Mammalia	Xenarthra	Myrmecophagidae	Myrmecophaga	Myrmecophaga tridactyla (Linnaeus, 1758)	tamanduá-bandeira	VU	VU	UFN -3	Riparian Forest/ Dry Forest and Exotic Pasture	Cerrado	Rio Paraná	Brasil/MS	Três Lagoas	-21.0242	-51.7685	Fibracon Consultoria,Perícias e Projetos Ambientais. 2011-2012. Programa de Monitoramento da Fauna, UFN 3, Relatorio Consolidado, Três Lagoas, MS.
Mammalia	Xenarthra	Myrmecophagidae	Myrmecophaga	Myrmecophaga tridactyla (Linnaeus, 1758)	tamanduá-bandeira	VU	VU	RPPN Xodo do Vo Ruy	Riparian Forest/ Dry Forest and Exotic Pasture	Cerrado	Rio Miranda/Paraguai	Brasil/MS	Jardim	-19.2567	-52.7897	Bionúcleo.2010.Plano de Manejo RPPN Xodó do Vô Ruy, Jardim,MS
Mammalia	Xenarthra	Myrmecophagidae	Myrmecophaga	Myrmecophaga tridactyla (Linnaeus, 1758)	tamanduá-bandeira	VU	VU	RPPN Fazenda da Barra	Riparian Forest and Dry Forest	Cerrado	Rio Miranda/Paraguai	Brasil/MS	Bonito	-21.092	-56.2356	Programa de Incentivo às RPPNs do Pantanal. Plano de Manejo - RPPN Fazenda da Barra. 2008. Bonito, MS.
Mammalia	Xenarthra	Myrmecophagidae	Myrmecophaga	Myrmecophaga tridactyla (Linnaeus, 1758)	tamanduá-bandeira	VU	VU	RPPN Fazenda Cabeceira do Prata	Riparian Forest/ Dry Forest and Exotic Pasture	Cerrado	Rio Miranda/Paraguai	Brasil/MS	Jardim	-21.4653	-56.4408	Programa de Incentivo às RPPNs. Diagnóstico e Plano de Manejo da RPPN Fazenda Cabeceira do Prata. 2007. Jardim, MS.
Mammalia	Xenarthra	Myrmecophagidae	Myrmecophaga	Myrmecophaga tridactyla (Linnaeus, 1758)	tamanduá-bandeira	VU	VU	RPPN Fazenda Rio Negro	Riparian Forest/ Dry Forest and Exotic Pasture	Pantanal	Rio Negro/Paraguai	Brasil/MS	Aquidauana	-19.5747	-56.2436	Conservação Internacional. Plano de Manejo - RPPN Fazenda Rio Negro. 2009. Aquidauana, MS.
Mammalia	Xenarthra	Myrmecophagidae	Myrmecophaga	Myrmecophaga tridactyla (Linnaeus, 1758)	tamanduá-bandeira	VU	VU	Fazenda Pantano	Riparian Forest and Dry Forest	Cerrado	Rio da Prata	Brasil/MS	Ribas do Rio Pardo	-21.0024	-53.8136	Casa da Floresta Acessoria Ambiental. Frigg. Primeiro relatório de fauna e flora - Fazenda Pantano. Ribas do Rio Pardo, MS. 2012. Agosto. Piracicaba-SP.
Mammalia	Xenarthra	Myrmecophagidae	Myrmecophaga	Myrmecophaga tridactyla (Linnaeus, 1758)	tamanduá-bandeira	VU	VU	RPPN Buraco das Araras	Riparian Forest and Grassland	Cerrado	Rio Miranda/Paraguai	Brasil/MS	Jardim	-21.4936	-56.4189	Programa de Incentivo às RPPNs. Plano de Manejo da RPPN Buraco das Araras. 2008. Jardim, MS.
Mammalia	Xenarthra	Myrmecophagidae	Myrmecophaga	Myrmecophaga tridactyla (Linnaeus, 1758)	tamanduá-bandeira	VU	VU	Fazenda Princesinha	Dry Forest	Cerrado	Rio Miranda/Paraguai	Brasil/MS	Bonito	-21.0833	-57.4833	Caceres, N. C.; Bornschein, M. R.; Lopes, W. H.; Percequillo, A. R. Mammals of the Bodoque Mountains, southwestern Brazil: an ecological and conservation analysis. Revista Brasileira de Zoologia, v. 24, n. 2, p. 426-435, jun. 2007.
Mammalia	Xenarthra	Myrmecophagidae	Myrmecophaga	Myrmecophaga tridactyla (Linnaeus, 1758)	tamanduá-bandeira	VU	VU	Fazenda California	Dry Forest	Cerrado	Rio Miranda/Paraguai	Brasil/MS	Bodoquena	-20.7	-56.85	Caceres, N. C.; Bornschein, M. R.; Lopes, W. H.; Percequillo, A. R. Mammals of the Bodoque Mountains, southwestern Brazil: an ecological and conservation analysis. Revista Brasileira de Zoologia, v. 24, n. 2, p. 426-435, jun. 2007.
Mammalia	Xenarthra	Myrmecophagidae	Myrmecophaga	Myrmecophaga tridactyla (Linnaeus, 1758)	tamanduá-bandeira	VU	VU	Faz. Santa Terezinha	Dry Forest	Cerrado	Rio Miranda/Paraguai	Brasil/MS	Bonito	-20.8333	-56.6167	Caceres, N. C.; Bornschein, M. R.; Lopes, W. H.; Percequillo, A. R. Mammals of the Bodoque Mountains, southwestern Brazil: an ecological and conservation analysis. Revista Brasileira de Zoologia, v. 24, n. 2, p. 426-435, jun. 2007.
Mammalia	Xenarthra	Myrmecophagidae	Myrmecophaga	Myrmecophaga tridactyla (Linnaeus, 1758)	tamanduá-bandeira	VU	VU	Fibria Celulose S/A	Riparian Forest and Dry Forest	Cerrado	Paraná	Brasil/MS	Três Lagoas	-20.9386	-52.4753	Poyry.2011.Estudo de Impacto Ambiental. EIA/RIMA da Expansão da Unidade Industrial. Fibria Celulose S/A. Unidade Três Lagoas.Abril. São Paulo, SP.
Mammalia	Xenarthra	Myrmecophagidae	Myrmecophaga	Myrmecophaga tridactyla (Linnaeus, 1758)	tamanduá-bandeira	VU	VU	PCH Alto Sucuriú	Riparian Forest	Cerrado	Paraná	Brasil/MS	Chapadão do Sul	-19.1433	-52.9639	Fibracon Consultoria, Perícias e Projetos Ambientais.2006-2009.Relatório Consolidado da PCH Alto Sucuriú.Chapadão do Sul, MS.
Mammalia	Xenarthra	Myrmecophagidae	Myrmecophaga	Myrmecophaga tridactyla (Linnaeus, 1758)	tamanduá-bandeira	VU	VU	UHE Porto Galeano	Riparian Forest	Cerrado	Paraná	Brasil/MS	Três Lagoas	-20.0592	-52.1657	Fibracon Consultoria, Perícias e Projetos Ambientais.2010.Relatório Consolidado da UHE Porto Galeano.Três Lagoas, MS.
Mammalia	Xenarthra	Myrmecophagidae	Myrmecophaga	Myrmecophaga tridactyla (Linnaeus, 1758)	tamanduá-bandeira	VU	VU	RPPN São Geraldo	Dry Forest	Cerrado	Sucuri/Rio Formoso/Miranda	Brasil/MS	Bonito	-21.0242	-51.7685	Fibracon Consultoria,Perícias e Projetos Ambientais. 2011-2012. Programa de Monitoramento da Fauna, UFN 3, Relatorio Consolidado, Três Lagoas, MS.
Mammalia	Xenarthra	Myrmecophagidae	Myrmecophaga	Myrmecophaga tridactyla (Linnaeus, 1758)	tamanduá-bandeira	VU	VU	Usina Eldorado	Riparian Forest	Mata Atlântica	Paraná	Brasil/MS	Eldorado	-23.63	-54.2203	Fibracon Consultoria, Perícias e Projetos Ambientais.2010.Relatório Consolidado da UHE Porto Galeano.Três Lagoas, MS.
Mammalia	Xenarthra	Myrmecophagidae	Myrmecophaga	Myrmecophaga tridactyla (Linnaeus, 1758)	tamanduá-bandeira	VU	VU	RPPN São Geraldo	Riparian Forest/Dry Forest/Grassland and Exotic Pasture	Cerrado	Sucuri/Rio Formoso/Miranda	Brasil/MS	Bonito	-21.266	-56.556	Fibracon Consultoria,Perícias e Projetos Ambientais. 2011-2012. Programa de Monitoramento da Fauna, UFN 3, Relatorio Consolidado, Três Lagoas, MS.
Mammalia	Xenarthra	Myrmecophagidae	Myrmecophaga	Myrmecophaga tridactyla (Linnaeus, 1758)	tamanduá-bandeira	VU	VU	PCH Pedra Branca	Riparian Forest and Grassland	Cerrado	Rio Sucuriu/Rio Paraná	Brasil/MS	Chapadão do Sul	-21.266	-56.556	Fibracon Consultoria, Perícias e Projetos Ambientais.2009.Relatório Consolidado da PCH Pedra Branca.Chapadão do Sul, MS.
Mammalia	Xenarthra	Myrmecophagidae	Myrmecophaga	Myrmecophaga tridactyla (Linnaeus, 1758)	tamanduá-bandeira	VU	VU	PHC Ponte Alta	Riparian Forest and Dry Forest	Cerrado	Rio Sucuriú/Paraná	Brasil/MS	São Gabriel	-19.41	-54.47	Fibracon Consultoria, Perícias e Projetos Ambientais.2009.Relatório Consolidado da PCH Pedra Branca.Chapadão do Sul, MS.
Mammalia	Xenarthra	Myrmecophagidae	Myrmecophaga	Myrmecophaga tridactyla (Linnaeus, 1758)	tamanduá-bandeira	VU	VU	PCH Verde 4 A	Grassland and Exotic Pasture	Cerrado	Rio verde/Parana	Brasil/MS	Água Clara	-19.8	-53.39	Fibracon Consultoria, Perícias e Projetos Ambientais.2010.Relatório Consolidado da PCH Verde 4 A. Agua Clara. MS.
Mammalia	Chiroptera	Natalidae	Natalus	Natalus macrourus (Gervais, 1856)	morcego	VU	NT	margem do rio Correntes	Riparian Forest and Dry Forest	Cerrado	Rio Correntes	Brasil/MS	Sonora	-17.5389	-54.4342	Fibracon Consultoria, Perícias e Projetos Ambientais.2011_2012.Relatório Consolidado da UHE Sonora. Sonora. MS.
Mammalia	Chiroptera	Natalidae	Natalus	Natalus macrourus (Gervais, 1856)	morcego	VU	NT	RPPN Fazenda Cabeceira do Prata	Riparian Forest and Dry Forest	Cerrado	Rio Miranda/Paraguai	Brasil/MS	Jardim	-21.4653	-56.4408	Programa de Incentivo às RPPNs. Diagnóstico e Plano de Manejo da RPPN Fazenda Cabeceira do Prata. 2007. Jardim, MS.
Mammalia	Chiroptera	Natalidae	Natalus	Natalus macrourus (Gervais, 1856)	morcego	VU	NT	Fazenda Mimoso/Rio Sucuriu	Riparian Forest and Dry Forest	Cerrado	Rio Sucuriu/Paraná	Brasil/MS	Paraiso	-19.04	-52.87	Pagotto, T. C. S.; Souza, P. R. 2006. Biodiversidade do Complexo Aporé-Sucuriú: subsídios à conservação e ao manejo do Cerrado. Ed. UFMS. 308p. Campo Grande, MS.
Mammalia	Chiroptera	Natalidae	Natalus	Natalus macrourus (Gervais, 1856)	morcego	VU	NT	Coleção	Riparian Forest	Cerrado	Rio Verde/Paraguai	Brasil/MS	Rio Verde	-18.98	-54.8	Fibracon Consultoria, Perícias e Projetos Ambientais.2006-2009.Relatório Consolidado da PCH Alto Rio Verde.Rio Verde. MS.
Mammalia	Artiodactyla	Cervidae	Ozotoceros	Ozotoceros bezoarticus (Linnaeus, 1758)	veado-campeiro	VU	NT	UHE Porto Galeano	Riparian Forest	Cerrado	Rio Sucuriu/Paraná	Brasil/MS	Três Lagoas	-20.0592	-52.1657	Fibracon Consultoria, Perícias e Projetos Ambientais.2010.Relatório Consolidado da UHE Porto Galeano.Três Lagoas, MS.
Mammalia	Artiodactyla	Cervidae	Ozotoceros	Ozotoceros bezoarticus (Linnaeus, 1758)	veado-campeiro	VU	NT	PCH Pedra Branca	Riparian Forest	Cerrado	Rio Sucuriu/Paraná	Brasil/MS	Chapadão do Sul	-19.2567	-52.7897	Fibracon Consultoria, Perícias e Projetos Ambientais.2009.Relatório Consolidado da PCH Pedra Branca.Chapadão do Sul, MS.
Mammalia	Artiodactyla	Cervidae	Ozotoceros	Ozotoceros bezoarticus (Linnaeus, 1758)	veado-campeiro	VU	NT	PCH Alto Sucuriu	Riparian Forest	Cerrado	Rio Sucuriu/Paraná	Brasil/MS	Chapadão do Sul	-19.1433	-52.9639	Fibracon Consultoria, Perícias e Projetos Ambientais.2006-2009.Relatório Consolidado da PCH Alto Sucuriú.Chapadão do Sul, MS.
Mammalia	Artiodactyla	Cervidae	Ozotoceros	Ozotoceros bezoarticus (Linnaeus, 1758)	veado-campeiro	VU	NT	pantanal	Riparian Forest and Grassland	Cerrado	Entorno/Paraguai	Brasil/MS	Maracajú	-21.6144	-55.1683	Vicente, J. J.; Rodrigues, H. O.; Gomes, D. C.; Pinto, R. M. 1997. Nematoides do Brasil. Parte V: Nematóides de Mamíferos. Revista Brasileira de Zoologia 14 (Supl. 1): 1-478
Mammalia	Artiodactyla	Cervidae	Ozotoceros	Ozotoceros bezoarticus (Linnaeus, 1758)	veado-campeiro	VU	NT	pantanal	Riparian Forest and Grassland	Pantanal	Paraguai	Brasil/MS	Corumbá	-19	-56	Mathias, L. A.; Girio, R. J. S.; Duarte, J. M. B. 1999. Serosurvey for Antibodies against Brucella abortusand Leptospira interrogansin Pampas Deer from Brazil. Journal of Wildlife Diseases 35 (1): 112–114.
Mammalia	Artiodactyla	Cervidae	Ozotoceros	Ozotoceros bezoarticus (Linnaeus, 1758)	veado-campeiro	VU	NT	pantanal	Riparian Forest and Grassland	Pantanal	Paraguai	Brasil/MS	Corumbá	-19.9833	-56.65	Gonzáles, S.; Maldonado, J. E.; Leonard, J. A.; Vilá, C.; Duarte, J. M. B.; Merino, M.; Brum-Zorrila, N.; Wayne, R. K. 1998. Conservation genetics of the endangered Pampas deer (Ozotoceros bezoarticus). Molecular Ecology.
Mammalia	Artiodactyla	Cervidae	Ozotoceros	Ozotoceros bezoarticus (Linnaeus, 1758)	veado-campeiro	VU	NT	Faz Alegria	Grassland	Pantanal	Paraguai	Brasil/MS	Corumbá	-19.1333	-56.7667	Pereira, M. C.; Szabo, M. P. J. ; Bechara, G. H.; Matushima, E. R.; Duarte, J. M. B.; Rechav, Y.; Fielden, L.; Keirans, J. E. 2000. Ticks (Acari: Ixodidae) Associated with Wild Animals in the Pantanal Region of Brazil. Journal of Medical Entomology 37(6): 979-983
Mammalia	Artiodactyla	Cervidae	Ozotoceros	Ozotoceros bezoarticus (Linnaeus, 1758)	veado-campeiro	VU	NT	Faz. Santa Emília	Grassland	Pantanal	Paraguai	Brasil/MS	Aquidauana	-19.5	-55.6167	Trolle, M.2003. "Mammal survey in the southeastern Pantanal, Brazil." Biodiversity and Conservation 12: 823–836.
Mammalia	Artiodactyla	Cervidae	Ozotoceros	Ozotoceros bezoarticus (Linnaeus, 1758)	veado-campeiro	VU	NT	IPPAN-UNIDERP	Grassland	Pantanal	Paraguai	Brasil/MS	Corumbá	-19.505	-55.6125	Mamede, S. B. (2004). Diversidade, abundância, sazonalidade e conservação da mastofauna terrestre do Pantanal do Negro. Campo Grande-MS, UNIDERP: 39p.
Mammalia	Artiodactyla	Cervidae	Ozotoceros	Ozotoceros bezoarticus (Linnaeus, 1758)	veado-campeiro	VU	NT	Fazenda Santana bioma Pantanal	Riparian Forest and Grassland	Pantanal	Paraguai	Brasil/MS	Corumbá	-19.6289	-55.6033	Cáceres, N. C., J. Casella, W. H. Lopes, M. N. Godoi, and C. Roman. Hn press. Inventário da Mastofauna Terrestre do Corredor Serra de Maracajú-Negro. in Inventário Rápido da Biodiversidade do Corredor Serra de maracajú-Negro.
Mammalia	Artiodactyla	Cervidae	Ozotoceros	Ozotoceros bezoarticus (Linnaeus, 1758)	veado-campeiro	VU	NT	Fazenda Santana/ecotono entre Cerrado e Pantanal	Dry Forest	Pantanal	Paraguai	Brasil/MS	Corumbá	-20.06	-55.6056	Cáceres, N. C., J. Casella, W. H. Lopes, M. N. Godoi, and C. Roman. Hn press. Inventário da Mastofauna Terrestre do Corredor Serra de Maracajú-Negro. in Inventário Rápido da Biodiversidade do Corredor Serra de maracajú-Negro.
Mammalia	Artiodactyla	Cervidae	Ozotoceros	Ozotoceros bezoarticus (Linnaeus, 1758)	veado-campeiro	VU	NT	RPPN Nhumirim	Riparian Forest and Grassland	Pantanal	Paraguai	Brasil/MS	Corumbá	-18.9833	-56.9833	Alho, C. J. R., T. E. Lacher-Junior, Z. M. S. Campos, and H. C. Gonçalves. 1987. Mamíferos da RPPN Nhumirim, sub região de Nhecolândia, Pantanal do Mato Grosso do Sul. 1 - Levantamento preliminar de espécies. Revista Brasileira de Zoologia 4:151-164.
Mammalia	Artiodactyla	Cervidae	Ozotoceros	Ozotoceros bezoarticus (Linnaeus, 1758)	veado-campeiro	VU	NT	Fazenda Rio Negro	Riparian Forest	Pantanal	Paraguai	Brasil/MS	Aquidauana	-19.5	-56.2833	UFMS. 2002.Ecologia do Pantanal.Curso de Campo.Campo Grande.MS
Mammalia	Artiodactyla	Cervidae	Ozotoceros	Ozotoceros bezoarticus (Linnaeus, 1758)	veado-campeiro	VU	NT	Usina Naviraí S/A - Acucar e alcool	Riparian Forest	Mata Atlântica	Rio Amambai/Paraná	Brasil/MS	Naviraí	-23.1319	-54.2025	TOPOSAT Ambiental. Infinity Bio-energy. Estudo de Impacto Ambiental. Usina Naviraí S/A - Açúcar e Álcool. Volume II. 2007. Naviraí, MS.
Mammalia	Artiodactyla	Cervidae	Ozotoceros	Ozotoceros bezoarticus (Linnaeus, 1758)	veado-campeiro	VU	NT	BBE Brasil Bioenergia	Riparian Forest and Grassland	Cerrado	Cór. Baile/Paraná	Brasil/MS	Nova Andradina	-22.2253	-52.3772	FIBRA. 2008. Estudo de Impacto Ambiental. Usina de Biodiesel BBE Brasil BioEnergia S/A. Caracterização e Diagnóstico Ambiental. Volume 2. Setembro. Nova Andradina, MS.
Mammalia	Artiodactyla	Cervidae	Ozotoceros	Ozotoceros bezoarticus (Linnaeus, 1758)	veado-campeiro	VU	NT	Parque Estadual do Prosa	Riparian Forest and Grassland	Cerrado	Rio Pardo/Anhanduí	Brasil/MS	Campo Grande	-20.45	-54.56	Plano de Manejo. Parque Estadual do Prosa. Encarte 03. 2011. Campo Grande, MS.
Mammalia	Artiodactyla	Cervidae	Ozotoceros	Ozotoceros bezoarticus (Linnaeus, 1758)	veado-campeiro	VU	NT	PCH Verde 4 A	Riparian Forest	Cerrado	Rio verde/Parana	Brasil/MS	Água Clara	-19.8	-53.39	Fibracon Consultoria, Perícias e Projetos Ambientais.2010.Relatório Consolidado da PCH Verde 4 A. Agua Clara. MS.
Mammalia	Artiodactyla	Cervidae	Ozotoceros	Ozotoceros bezoarticus (Linnaeus, 1758)	veado-campeiro	VU	NT	PHC Ponte Alta	Riparian Forest and Grassland	Cerrado	Rio Sucuriú/Paraná	Brasil/MS	São Gabriel	-20.9386	-52.4753	Fibracon Consultoria, Perícias e Projetos Ambientais.2009.Relatório Consolidado da PCH Pedra Branca.Chapadão do Sul, MS.
Mammalia	Carnivora	Felidae	Panthera	Panthera onca (Linnaeus, 1758)	onça-pintada	VU	NT	Passo do Lontra (Rio Miranda e Rio Vermelho)	Riparian Forest and Dry Forest	Pantanal	Pantanal/Paraguai	Brasil/MS	Corumbá	-19.5667	-57.0333	Rodrigues, F. H. G.; Medri, I. M.; Tomas, W. M.; Mourão, G. M. 2002. Revisão do conhecimento sobre ocorrência e distribuição de mamíferos do Pantanal.Embrapa Pantanal. Documentos, 38. Corumbá Embrapa Pantanal. 41p
Mammalia	Carnivora	Felidae	Panthera	Panthera onca (Linnaeus, 1758)	onça-pintada	VU	NT	Serra do Amolar	Riparian Forest and Dry Forest	Pantanal	Pantanal/Paraguai	Brasil/MS	Corumbá	-19.15	-57.6333	Rodrigues, F. H. G.; Medri, I. M.; Tomas, W. M.; Mourão, G. M. 2002. Revisão do conhecimento sobre ocorrência e distribuição de mamíferos do Pantanal.Embrapa Pantanal. Documentos, 38. Corumbá Embrapa Pantanal. 41p
Mammalia	Carnivora	Felidae	Panthera	Panthera onca (Linnaeus, 1758)	onça-pintada	VU	NT	Faz. Santa Emília	Riparian Forest and Dry Forest	Pantanal	Pantanal/Paraguai	Brasil/MS	Aquidauana	-19.5	-55.6167	Trolle, M. (2003). "Mammal survey in the southeastern Pantanal, Brazil." Biodiversity and Conservation 12: 823–836.
Mammalia	Carnivora	Felidae	Panthera	Panthera onca (Linnaeus, 1758)	onça-pintada	VU	NT	IPPAN-UNIDERP	Riparian Forest and Dry Forest	Pantanal	Pantanal/Paraguai	Brasil/MS	Corumbá	-19.505	-55.6125	Mamede, S. B. (2004). Diversidade, abundância, sazonalidade e conservação da mastofauna terrestre do Pantanal do Negro. Campo Grande-MS, UNIDERP: 39p.
Mammalia	Carnivora	Felidae	Panthera	Panthera onca (Linnaeus, 1758)	onça-pintada	VU	NT	Fazenda Santana ecotono entre Cerrado e Pantanal	Riparian Forest and Dry Forest	Pantanal	Entorno/Paraguai	Brasil/MS	Aquidauana	-20.06	-55.6056	Cáceres, N. C., J. Casella, W. H. Lopes, M. N. Godoi, and C. Roman. Hn press. Inventário da Mastofauna Terrestre do Corredor Serra de Maracajú-Negro. in Inventário Rápido da Biodiversidade do Corredor Serra de maracajú-Negro.
Mammalia	Carnivora	Felidae	Panthera	Panthera onca (Linnaeus, 1758)	onça-pintada	VU	NT	Fazenda Sete	Riparian Forest and Dry Forest	Pantanal	Pantanal/Paraguai	Brasil/MS	Aquidauana	-19.95	-56.4167	Soisalo, M. K., and S. M. C. Cavalcanti. 2006. Estimating the density of a jaguar population in the Brazilian Pantanal using camera-traps and capture–recapture sampling in combination with GPS radio-telemetry. Biological Conservation 129:487–496.
Mammalia	Carnivora	Felidae	Panthera	Panthera onca (Linnaeus, 1758)	onça-pintada	VU	NT	RPPN Nhumirim	Riparian Forest and Dry Forest	Pantanal	Pantanal/Paraguai	Brasil/MS	Corumbá	-18.9833	-56.9833	Alho, C. J. R., T. E. Lacher-Junior, Z. M. S. Campos, and H. C. Gonçalves. 1987. Mamíferos da RPPN Nhumirim, sub região de Nhecolândia, Pantanal do Mato Grosso do Sul. 1 - Levantamento preliminar de espécies. Revista Brasileira de Zoologia 4:151-164.
Mammalia	Carnivora	Felidae	Panthera	Panthera onca (Linnaeus, 1758)	onça-pintada	VU	NT	Usina Naviraí S/A - Acucar e Alcool	Riparian Forest and Dry Forest	Mata Atlântica	Rio Amambai/Paraná	Brasil/MS	Naviraí	-23.1319	-54.2025	Toposat Ambiental. Infinity Bio-energy. Estudo de Impacto Ambiental. Usina Naviraí S/A - Açúcar e Álcool. Volume II. 2007. Naviraí, MS.
Mammalia	Carnivora	Felidae	Panthera	Panthera onca (Linnaeus, 1758)	onça-pintada	VU	NT	Parque Estadal Nascentes do Rio Taquari	Dry Forest	Cerrado	Paraná/Paraguai	Brasil/MS	Costa Rica/Alcinópolis	-18.22	-53.329	IMASUL. Projeto GEF Pantanal/Alto Paraguai. Plano de Manejo do Parque Estadual das Nacentes do Rio Taquari. Encarte 2 - Análise Regional. 2003. MS.
Mammalia	Carnivora	Felidae	Panthera	Panthera onca (Linnaeus, 1758)	onça-pintada	VU	NT	Parque Estadal Pantanal do Rio Negro	Riparian Forest and Grassland	Pantanal	Paraguai	Brasil/MS	Aquidauana/Corumbá	-19.646	-56.646	Plano de Manejo do Parque Estadual do Pantanal do Rio Negro. Encarte 3 - Análise da UC. 2006. MS.
Mammalia	Carnivora	Felidae	Panthera	Panthera onca (Linnaeus, 1758)	onça-pintada	VU	NT	Parque Estadual Várzeas do Ivinhema	Riparian Forest/ Dry Forest and Exotic Pasture	Mata Atlântica	Rio Ivinhema/Paraná	Brasil/MS	Taquarussu/Jateí e Naviraí	-22.786	-53.592	IMASUL. Plano de Manejo do Parque Estadual das Várzeas do Rio Ivinhema. Encarte 5 - Análise da UC. 2008. Campo Grande, MS.
Mammalia	Carnivora	Felidae	Panthera	Panthera onca (Linnaeus, 1758)	onça-pintada	VU	NT	Fazenda Princesinha	Dry Forest	Cerrado	Rio Miranda/Paraguai	Brasil/MS	Bonito	-21.0833	-57.4833	Caceres, N. C.; Bornschein, M. R.; Lopes, W. H.; Percequillo, A. R. Mammals of the Bodoque Mountains, southwestern Brazil: an ecological and conservation analysis. Revista Brasileira de Zoologia, v. 24, n. 2, p. 426-435, jun. 2007.
Mammalia	Carnivora	Felidae	Panthera	Panthera onca (Linnaeus, 1758)	onça-pintada	VU	NT	Fazenda California	Dry Forest	Cerrado	Rio Miranda/Paraguai	Brasil/MS	Bodoquena	-20.7	-56.85	Caceres, N. C.; Bornschein, M. R.; Lopes, W. H.; Percequillo, A. R. Mammals of the Bodoque Mountains, southwestern Brazil: an ecological and conservation analysis. Revista Brasileira de Zoologia, v. 24, n. 2, p. 426-435, jun. 2007.
Mammalia	Carnivora	Felidae	Panthera	Panthera onca (Linnaeus, 1758)	onça-pintada	VU	NT	Faz. Santa Terezinha	Dry Forest	Cerrado	Rio Miranda/Paraguai	Brasil/MS	Bonito	-20.8333	-56.6167	Caceres, N. C.; Bornschein, M. R.; Lopes, W. H.; Percequillo, A. R. Mammals of the Bodoque Mountains, southwestern Brazil: an ecological and conservation analysis. Revista Brasileira de Zoologia, v. 24, n. 2, p. 426-435, jun. 2007.
Mammalia	Carnivora	Felidae	Panthera	Panthera onca (Linnaeus, 1758)	onça-pintada	VU	NT	Fazenda Boa Esperanca	Dry Forest	Cerrado	Serra Maracaju	Brasil/MS	Anastácio	-20.75	-56.08	Stavis, V.K.2013.Area de Vida, População e Comportamento Social de uma População de Allouatta caraya em fragmento de Cerrado. Dissertação de Mestrado, PPGEC.UFMS.Campo Grande.MS
Mammalia	Carnivora	Felidae	Panthera	Panthera onca (Linnaeus, 1758)	onça-pintada	VU	NT	UFN -3	Riparian Forest	Cerrado	Rio Parana	Brasil/MS	Três Lagoas	#VALUE!	-51.7685	Fibracon Consultoria,Perícias e Projetos Ambientais. 2011-2012. Programa de Monitoramento da Fauna, UFN 3, Relatorio Consolidado, Três Lagoas, MS.
Mammalia	Carnivora	Felidae	Panthera	Panthera onca (Linnaeus, 1758)	onça-pintada	VU	NT	RPPN Fazenda Rio Negro	Riparian Forest/Dry Forest/Grassland and Exotic Pasture	Cerrado	Rio Negro/Paraguai	Brasil/MS	Aquidauana	-19.5747	-56.2436	Conservação Internacional. Plano de Manejo - RPPN Fazenda Rio Negro. 2009. Aquidauana, MS.
Mammalia	Carnivora	Felidae	Panthera	Panthera onca (Linnaeus, 1758)	onça-pintada	VU	NT	PCH Verde 4 A	Grassland	Cerrado	Rio verde/Parana	Brasil/MS	Água Clara	-19.8	-53.39	Fibracon Consultoria, Perícias e Projetos Ambientais.2010.Relatório Consolidado da PCH Verde 4 A. Agua Clara. MS.
Mammalia	Xenarthra	Dasypodidae	Priodontes	Priodontes maximus (Kerr, 1792)	tatu-canastra	VU	VU	Serra do Amolar	Grassland	Pantanal	Paraguai	Brasil/MS	Corumbá	-19.15	-57.6333	Rodrigues, F. H. G.; Medri, I. M.; Tomas, W. M.; Mourão, G. M. 2002. Revisão do conhecimento sobre ocorrência e distribuição de mamíferos do Pantanal.Embrapa Pantanal. Documentos, 38. Corumbá Embrapa Pantanal. 41p
Mammalia	Xenarthra	Dasypodidae	Priodontes	Priodontes maximus (Kerr, 1792)	tatu-canastra	VU	VU	RPPN Nhumirim	Grassland	Pantanal	Paraguai	Brasil/MS	Corumbá	-18.9833	-56.65	Rodrigues, F. H. G.; Medri, I. M.; Tomas, W. M.; Mourão, G. M. 2002. Revisão do conhecimento sobre ocorrência e distribuição de mamíferos do Pantanal.Embrapa Pantanal. Documentos, 38. Corumbá Embrapa Pantanal. 41p
Mammalia	Xenarthra	Dasypodidae	Priodontes	Priodontes maximus (Kerr, 1792)	tatu-canastra	VU	VU	Pantanal	Grassland	Pantanal	Paraguai	Brasil/MS	Corumbá	-19.0092	-57.6533	Rodrigues, F. H. G.; Medri, I. M.; Tomas, W. M.; Mourão, G. M. 2002. Revisão do conhecimento sobre ocorrência e distribuição de mamíferos do Pantanal.Embrapa Pantanal. Documentos, 38. Corumbá Embrapa Pantanal. 41p
Mammalia	Xenarthra	Dasypodidae	Priodontes	Priodontes maximus (Kerr, 1792)	tatu-canastra	VU	VU	Faz. Santa Emília	Grassland	Pantanal	Paraguai	Brasil/MS	Aquidauana	-19.5111	-55.6167	Trolle, M. (2003). "Mammal survey in the southeastern Pantanal, Brazil." Biodiversity and Conservation 12: 823–836.
Mammalia	Xenarthra	Dasypodidae	Priodontes	Priodontes maximus (Kerr, 1792)	tatu-canastra	VU	VU	IPPAN-UNIDERP	Grassland	Pantanal	Paraguai	Brasil/MS	Corumbá	-19.505	-55.6125	Mamede, S. B. (2004). Diversidade, abundância, sazonalidade e conservação da mastofauna terrestre do Pantanal do Negro. Campo Grande-MS, UNIDERP: 39p.
Mammalia	Xenarthra	Dasypodidae	Priodontes	Priodontes maximus (Kerr, 1792)	tatu-canastra	VU	VU	RPPN Nhumirim	Grassland	Pantanal	Paraguai	Brasil/MS	Corumbá	-18.9833	-56.9833	Alho, C. J. R., T. E. Lacher-Junior, Z. M. S. Campos, and H. C. Gonçalves. 1987. Mamíferos da RPPN Nhumirim, sub região de Nhecolândia, Pantanal do Mato Grosso do Sul. 1 - Levantamento preliminar de espécies. Revista Brasileira de Zoologia 4:151-164.
Mammalia	Xenarthra	Dasypodidae	Priodontes	Priodontes maximus (Kerr, 1792)	tatu-canastra	VU	VU	Fazenda Pouso Frio	Grassland	Pantanal	Paraguai	Brasil/MS	Chapadão do Sul	-18.6653	-52.8928	Iaco Agrícola S/A. 2010. Relatório de Atendimento do PBA/LO. Plano de Automonitoramento (1ª, 2ª, 3ª e 4ª campanhas de monitoramento). IACO Agrícola S/A. PAM 2009/2010. Agosto. Chapadão do Sul, MS.
Mammalia	Xenarthra	Dasypodidae	Priodontes	Priodontes maximus (Kerr, 1792)	tatu-canastra	VU	VU	Fazenda Ribeirão - IACO Agrícola S/A	Dry Forest	Cerrado	Rio Sucuriú/Paraná	Brasil/MS	Chapadão do Sul	-18.785	-52.985	Iaco Agrícola S/A. 2010. Relatório de Atendimento do PBA/LO. Plano de Automonitoramento (1ª, 2ª, 3ª e 4ª campanhas de monitoramento). IACO Agrícola S/A. PAM 2009/2010. Agosto. Chapadão do Sul, MS.
Mammalia	Xenarthra	Dasypodidae	Priodontes	Priodontes maximus (Kerr, 1792)	tatu-canastra	VU	VU	Buriti Agroindustrial Ltda.	Grassland and Exotic Pasture	Cerrado	Rio Pardo/Paraná	Brasil/MS	Bataguassu	-21.84	-52.928	Projec- Engenharia Ambiental. 2007. Estudo de Impacto Ambiental. Buriti Agroindustrial Ltda. Projeto 726/70/07. Bataguassu, MS.
Mammalia	Xenarthra	Dasypodidae	Priodontes	Priodontes maximus (Kerr, 1792)	tatu-canastra	VU	VU	Parque Estadal Nascentes do Rio Taquari	Riparian Forest and Dry Forest	Cerrado	Paraná/Paraguai	Brasil/MS	Costa Rica/Alcinópolis	-18.22	-53.329	IMASUL. Projeto GEF Pantanal/Alto Paraguai. Plano de Manejo do Parque Estadual das Nacentes do Rio Taquari. Encarte 2 - Análise Regional. 2003. MS.
Mammalia	Xenarthra	Dasypodidae	Priodontes	Priodontes maximus (Kerr, 1792)	tatu-canastra	VU	VU	Parque Estadal Pantanal do Rio Negro	Riparian Forest and Grassland	Pantanal	Paraguai	Brasil/MS	Aquidauana/Corumbá	-19.646	-56.646	Plano de Manejo do Parque Estadual do Pantanal do Rio Negro. Encarte 3 - Análise da UC. 2006. MS.
Mammalia	Xenarthra	Dasypodidae	Priodontes	Priodontes maximus (Kerr, 1792)	tatu-canastra	VU	VU	Fazenda Pantano	Riparian Forest and Dry Forest	Cerrado	Rio da Prata	Brasil/MS	Ribas do Rio Pardo	-21.0024	-53.8136	Casa da Floresta Acessoria Ambiental. Frigg. Primeiro relatório de fauna e flora - Fazenda Pantano. Ribas do Rio Pardo, MS. 2012. Agosto. Piracicaba-SP.
Mammalia	Xenarthra	Dasypodidae	Priodontes	Priodontes maximus (Kerr, 1792)	tatu-canastra	VU	VU	RPPN Buraco das Araras	Riparian Forest and Dry Forest	Cerrado	Rio Miranda/Paraguai	Brasil/MS	Jardim	-21.4936	-56.4189	Programa de Incentivo às RPPNs. Plano de Manejo da RPPN Buraco das Araras. 2008. Jardim, MS.
Mammalia	Xenarthra	Dasypodidae	Priodontes	Priodontes maximus (Kerr, 1792)	tatu-canastra	VU	VU	Fibria Celulose S/A	Riparian Forest and Dry Forest	Cerrado	Paraná	Brasil/MS	Três Lagoas	-20.9386	-52.4753	Poyry.2011.Estudo de Impacto Ambiental. EIA/RIMA da Expansão da Unidade Industrial. Fibria Celulose S/A. Unidade Três Lagoas.Abril. São Paulo, SP.
Mammalia	Xenarthra	Dasypodidae	Priodontes	Priodontes maximus (Kerr, 1792)	tatu-canastra	VU	VU	RPPN Fazenda Rio Negro	Riparian Forest/Dry Forest/Grassland and Exotic Pasture	Cerrado	Rio Negro/Paraguai	Brasil/MS	Aquidauana	-19.5747	-56.2436	Conservação Internacional. Plano de Manejo - RPPN Fazenda Rio Negro. 2009. Aquidauana, MS.
Mammalia	Xenarthra	Dasypodidae	Priodontes	Priodontes maximus (Kerr, 1792)	tatu-canastra	VU	VU	UFN -3	Riparian Forest	Cerrado	Paraná	Brasil/MS	Três Lagoas	-21.0242	-51.76	Fibracon Consultoria,Perícias e Projetos Ambientais. 2011-2012. Programa de Monitoramento da Fauna, UFN 3, Relatorio Consolidado, Três Lagoas, MS.
Mammalia	Xenarthra	Dasypodidae	Priodontes	Priodontes maximus (Kerr, 1792)	tatu-canastra	VU	VU	PCH Alto Sucuriú	Riparian Forest	Cerrado	Rio Sucuriú/Paraná	Brasil/MS	Chapadão do Sul	-19.1433	-52.95	Fibracon Consultoria, Perícias e Projetos Ambientais.2006-2009.Relatório Consolidado da PCH Alto Sucuriú.Chapadão do Sul, MS.
Mammalia	Xenarthra	Dasypodidae	Priodontes	Priodontes maximus (Kerr, 1792)	tatu-canastra	VU	VU	PCH Verde 4 A	Riparian Forest	Cerrado	Rio verde/Parana	Brasil/MS	Água Clara	-19.8	-53.39	Fibracon Consultoria, Perícias e Projetos Ambientais.2010.Relatório Consolidado da PCH Verde 4 A. Agua Clara. MS.
Mammalia	Carnivora	Mustelidae	Pteronura	Pteronura brasiliensis (Gmelin, 1788)	ariranha	VU	EN	Rio Negro	Riparian Forest	Pantanal	Pantanal/Paraguai	Brasil/MS	Aquidauana	-19.5667	-56.2333	Fonseca, F. R. D.; Malm, O.; Waldemarin, H. F. 2005. Mercury levels in tissues of Giant otters (Pteronura brasiliensis) from the Rio Negro, Pantanal, Brazil. Environmental Research 98 (3): 368-371.
Mammalia	Carnivora	Mustelidae	Pteronura	Pteronura brasiliensis (Gmelin, 1788)	ariranha	VU	EN	Pantanal	Riparian Forest	Pantanal	Pantanal/Paraguai	Brasil/MS	Porto Murtinho	-21.2333	-57.1333	Vários. 1989. Relatórios do Plano de Manejo da Usina Hidrelétrica Manso. in, Cuiabá-MT.
Mammalia	Carnivora	Mustelidae	Pteronura	Pteronura brasiliensis (Gmelin, 1788)	ariranha	VU	EN	RI Taunay	Riparian Forest	Pantanal	Entorno/Paraguai	Brasil/MS	Aquidauana	-20.2894	-56.0769	Rodrigues, F. H. G.; Medri, I. M.; Tomas, W. M.; Mourão, G. M. 2002. Revisão do conhecimento sobre ocorrência e distribuição de mamíferos do Pantanal.Embrapa Pantanal. Documentos, 38. Corumbá Embrapa Pantanal. 41p
Mammalia	Carnivora	Mustelidae	Pteronura	Pteronura brasiliensis (Gmelin, 1788)	ariranha	VU	EN	Serra de Maracaju	Dry Forest	Pantanal	Entorno/Paraguai	Brasil/MS	Aquidauana	-20.4711	-55.7872	Rodrigues, F. H. G.; Medri, I. M.; Tomas, W. M.; Mourão, G. M. 2002. Revisão do conhecimento sobre ocorrência e distribuição de mamíferos do Pantanal.Embrapa Pantanal. Documentos, 38. Corumbá Embrapa Pantanal. 41p
Mammalia	Carnivora	Mustelidae	Pteronura	Pteronura brasiliensis (Gmelin, 1788)	ariranha	VU	EN	Proximo a Serra da Bodoquena	Riparian Forest and Dry Forest	Pantanal	Entorno/Paraguai	Brasil/MS	Bodoquena	-20.5386	-56.715	Rodrigues, F. H. G.; Medri, I. M.; Tomas, W. M.; Mourão, G. M. 2002. Revisão do conhecimento sobre ocorrência e distribuição de mamíferos do Pantanal.Embrapa Pantanal. Documentos, 38. Corumbá Embrapa Pantanal. 41p
Mammalia	Carnivora	Mustelidae	Pteronura	Pteronura brasiliensis (Gmelin, 1788)	ariranha	VU	EN	Proximo a Serra da Bodoquena	Riparian Forest	Pantanal	Entorno/Paraguai	Brasil/MS	Bonito	-21.1211	-56.4819	Rodrigues, F. H. G.; Medri, I. M.; Tomas, W. M.; Mourão, G. M. 2002. Revisão do conhecimento sobre ocorrência e distribuição de mamíferos do Pantanal.Embrapa Pantanal. Documentos, 38. Corumbá Embrapa Pantanal. 41p
Mammalia	Carnivora	Mustelidae	Pteronura	Pteronura brasiliensis (Gmelin, 1788)	ariranha	VU	EN	Pantanal	Dry Forest	Pantanal	Entorno/Paraguai	Brasil/MS	Maracaju	-21.6144	-55.5364	Rodrigues, F. H. G.; Medri, I. M.; Tomas, W. M.; Mourão, G. M. 2002. Revisão do conhecimento sobre ocorrência e distribuição de mamíferos do Pantanal.Embrapa Pantanal. Documentos, 38. Corumbá Embrapa Pantanal. 41p
Mammalia	Carnivora	Mustelidae	Pteronura	Pteronura brasiliensis (Gmelin, 1788)	ariranha	VU	EN	Piraputanga	Dry Forest	Pantanal	Entorno/Paraguai	Brasil/MS	Aquidauana	-20.4767	-55.5364	Rodrigues, F. H. G.; Medri, I. M.; Tomas, W. M.; Mourão, G. M. 2002. Revisão do conhecimento sobre ocorrência e distribuição de mamíferos do Pantanal.Embrapa Pantanal. Documentos, 38. Corumbá Embrapa Pantanal. 41p
Mammalia	Carnivora	Mustelidae	Pteronura	Pteronura brasiliensis (Gmelin, 1788)	ariranha	VU	EN	Faz. Santa Emília	Riparian Forest and Dry Forest	Pantanal	Pantanal/Paraguai	Brasil/MS	Aquidauana	-19.5111	-55.7833	Trolle, M. (2003). "Mammal survey in the southeastern Pantanal, Brazil." Biodiversity and Conservation 12: 823–836.
Mammalia	Carnivora	Mustelidae	Pteronura	Pteronura brasiliensis (Gmelin, 1788)	ariranha	VU	EN	IPPAN-UNIDERP	Riparian Forest and Dry Forest	Pantanal	Pantanal/Paraguai	Brasil/MS	Corumbá	-19.505	-55.6125	Mamede, S. B. (2004). Diversidade, abundância, sazonalidade e conservação da mastofauna terrestre do Pantanal do Negro. Campo Grande-MS, UNIDERP: 39p.
Mammalia	Carnivora	Mustelidae	Pteronura	Pteronura brasiliensis (Gmelin, 1788)	ariranha	VU	EN	Fazenda Santana ecotono do bioma Pantanal	Riparian Forest and Dry Forest	Pantanal	Pantanal/Paraguai	Brasil/MS	Aquidauana	-19.6289	-55.6056	Cáceres, N. C., J. Casella, W. H. Lopes, M. N. Godoi, and C. Roman. Hn press. Inventário da Mastofauna Terrestre do Corredor Serra de Maracajú-Negro. in Inventário Rápido da Biodiversidade do Corredor Serra de maracajú-Negro.
Mammalia	Carnivora	Mustelidae	Pteronura	Pteronura brasiliensis (Gmelin, 1788)	ariranha	VU	EN	Fazenda Santana ecotono entre Cerrado e Pantanal	Riparian Forest and Dry Forest	Pantanal	Entorno/Paraguai	Brasil/MS	Aquidauana	-20.06	-55.6056	Cáceres, N. C., J. Casella, W. H. Lopes, M. N. Godoi, and C. Roman. Hn press. Inventário da Mastofauna Terrestre do Corredor Serra de Maracajú-Negro. in Inventário Rápido da Biodiversidade do Corredor Serra de maracajú-Negro.
Mammalia	Carnivora	Mustelidae	Pteronura	Pteronura brasiliensis (Gmelin, 1788)	ariranha	VU	EN	RPPN Fazenda Rio Negro	Riparian Forest and Dry Forest	Pantanal	Pantanal/Paraguai	Brasil/MS	Aquidauana	-19.5	-56.2833	UFMS. 2002.Ecologia do Pantanal.Curso de Campo.Campo Grande.MS
Mammalia	Carnivora	Mustelidae	Pteronura	Pteronura brasiliensis (Gmelin, 1788)	ariranha	VU	EN	Planalto da Bodoquena	Riparian Forest and Dry Forest	Pantanal	Pantanal/Paraguai	Brasil/MS	Salobra	-21.2333	-57.1333	Vários. 1989. Relatórios do Plano de Manejo da Usina Hidrelétrica Manso. in, Cuiabá-MT.
Mammalia	Carnivora	Mustelidae	Pteronura	Pteronura brasiliensis (Gmelin, 1788)	ariranha	VU	EN	Passo do Lontra	Dry Forest/Riparian Forest and Grassland	Pantanal	Rios Miranda e Aquidauana/Pantanal	Brasil/MS	Aquidauana	-20.4619	-55.8289	Tomas,W.,Borges,P.A.L.,Rocha,H.J.F.,SÁ Filho,R.,Kutchenski Jr,F., Udry T.V.2000. Potencial dos rios Aquidauana e Miranda, no Pantanal de Mato Grosso do Sul, para a conservação da ariranha (Pteronura brasiliensis). III Simpósio sobre Recursos Naturais e Sócio-Econômicos do Pantanal - Os Desafios do Novo Milênio. 27 a 30 de Novembro. Corumbá, MS.
Mammalia	Carnivora	Mustelidae	Pteronura	Pteronura brasiliensis (Gmelin, 1788)	ariranha	VU	EN	Usina Naviraí S/A - Acucar e alcool	Riparian Forest and Dry Forest	Mata Atlântica	Rio Amambai/Paraná	Brasil/MS	Naviraí	-23.1317	-54.2153	Toposat Ambiental. Infinity Bio-energy. Estudo de Impacto Ambiental. Usina Naviraí S/A - Açúcar e Álcool. Volume II. 2007. Naviraí, MS.
Mammalia	Carnivora	Mustelidae	Pteronura	Pteronura brasiliensis (Gmelin, 1788)	ariranha	VU	EN	Parque Estadal Nascentes do Rio Taquari	Riparian Forest and Dry Forest	Cerrado	Paraná/Paraguai	Brasil/MS	Costa Rica/Alcinópolis	-18.22	-53.329	IMASUL. Projeto GEF Pantanal/Alto Paraguai. Plano de Manejo do Parque Estadual das Nacentes do Rio Taquari. Encarte 2 - Análise Regional. 2003. MS.
Mammalia	Carnivora	Mustelidae	Pteronura	Pteronura brasiliensis (Gmelin, 1788)	ariranha	VU	EN	Parque Estadal Pantanal do Rio Negro	Dry Forest/Riparian Forest and Grassland	Pantanal	Paraguai	Brasil/MS	Aquidauana/Corumbá	-19.646	-56.646	Plano de Manejo do Parque Estadual do Pantanal do Rio Negro. Encarte 3 - Análise da UC. 2006. MS.
Mammalia	Carnivora	Mustelidae	Pteronura	Pteronura brasiliensis (Gmelin, 1788)	ariranha	VU	EN	Fazenda Princesinha	Dry Forest	Cerrado	Rio Miranda/Paraguai	Brasil/MS	Bonito	-21.0833	-57.4833	Cáceres, N. C., J. Casella, W. H. Lopes, M. N. Godoi, and C. Roman. Hn press. Inventário da Mastofauna Terrestre do Corredor Serra de Maracajú-Negro. in Inventário Rápido da Biodiversidade do Corredor Serra de maracajú-Negro.
Mammalia	Carnivora	Mustelidae	Pteronura	Pteronura brasiliensis (Gmelin, 1788)	ariranha	VU	EN	Fazenda California	Dry Forest	Cerrado	Rio Miranda/Paraguai	Brasil/MS	Bodoquena	-20.7	-56.85	Cáceres, N. C., J. Casella, W. H. Lopes, M. N. Godoi, and C. Roman. Hn press. Inventário da Mastofauna Terrestre do Corredor Serra de Maracajú-Negro. in Inventário Rápido da Biodiversidade do Corredor Serra de maracajú-Negro.
Mammalia	Carnivora	Mustelidae	Pteronura	Pteronura brasiliensis (Gmelin, 1788)	ariranha	VU	EN	Faz. Santa Terezinha	Dry Forest	Cerrado	Rio Miranda/Paraguai	Brasil/MS	Bonito	-20.8333	-56.6167	Cáceres, N. C., J. Casella, W. H. Lopes, M. N. Godoi, and C. Roman. Hn press. Inventário da Mastofauna Terrestre do Corredor Serra de Maracajú-Negro. in Inventário Rápido da Biodiversidade do Corredor Serra de maracajú-Negro.
Mammalia	Carnivora	Mustelidae	Pteronura	Pteronura brasiliensis (Gmelin, 1788)	ariranha	VU	EN	RPPN Fazenda Rio Negro	Riparian Forest/Dry Forest/Grassland and Exotic Pasture	Pantanal	Rio Negro/Paraguai	Brasil/MS	Aquidauana	-19.5747	-56.2436	Conservação Internacional. Plano de Manejo - RPPN Fazenda Rio Negro. 2009. Aquidauana, MS.
Mammalia	Carnivora	Mustelidae	Pteronura	Pteronura brasiliensis (Gmelin, 1788)	ariranha	VU	EN	Rio Cênico Rotas Monoeiras	Riparian Forest	Cerrado	Rio Coxim	Brasil/MS	Coxim	-19.3679	-54.2	Fibracon Consultoria Pericias e Projetos Ambientais.2014. Plano de Manejo do Rio Cenico Rotas Monçoeiras.Campo Grande.MS
Mammalia	Carnivora	Felidae	Puma	Puma concolor (Goldman, 1946)	onça-parda	VU	LC	Faz. Santa Emília	Riparian Forest	Pantanal	Pantanal/Paraguai	Brasil/MS	Aquidauana	-19.5	-55.6167	Trolle, M. (2003). "Mammal survey in the southeastern Pantanal, Brazil." Biodiversity and Conservation 12: 823–836.
Mammalia	Carnivora	Felidae	Puma	Puma concolor (Goldman, 1946)	onça-parda	VU	LC	IPPAN-UNIDERP	Dry Forest/Riparian Forest and Grassland	Pantanal	Pantanal/Paraguai	Brasil/MS	Corumbá	-19.505	-55.6125	Mamede, S. B. (2004). Diversidade, abundância, sazonalidade e conservação da mastofauna terrestre do Pantanal do Negro. Campo Grande-MS, UNIDERP: 39p.
Mammalia	Carnivora	Felidae	Puma	Puma concolor (Goldman, 1946)	onça-parda	VU	LC	Fazenda Santana região do bioma Pantanal	Dry Forest/Riparian Forest and Grassland	Pantanal	Pantanal/Paraguai	Brasil/MS	Aquidauana	-19.6289	-55.6033	Cáceres, N. C., J. Casella, W. H. Lopes, M. N. Godoi, and C. Roman. Hn press. Inventário da Mastofauna Terrestre do Corredor Serra de Maracajú-Negro. in Inventário Rápido da Biodiversidade do Corredor Serra de maracajú-Negro.
Mammalia	Carnivora	Felidae	Puma	Puma concolor (Goldman, 1946)	onça-parda	VU	LC	RPPN Nhumirim	Dry Forest/Riparian Forest and Grassland	Pantanal	Pantanal/Paraguai	Brasil/MS	Corumbá	-18.9833	-56.9833	Alho, C. J. R., T. E. Lacher-Junior, Z. M. S. Campos, and H. C. Gonçalves. 1987. Mamíferos da RPPN Nhumirim, sub região de Nhecolândia, Pantanal do Mato Grosso do Sul. 1 - Levantamento preliminar de espécies. Revista Brasileira de Zoologia 4:151-164.
Mammalia	Carnivora	Felidae	Puma	Puma concolor (Goldman, 1946)	onça-parda	VU	LC	RPPN Fazenda Rio Negro	Riparian Forest and Dry Forest	Pantanal	Pantanal/Paraguai	Brasil/MS	Aquidauana	-19.5	-56.2833	Ecologia de Campo.2010.2010.Campo Grande.MS
Mammalia	Carnivora	Felidae	Puma	Puma concolor (Goldman, 1946)	onça-parda	VU	LC	Fazenda Mimoso	Riparian Forest and Dry Forest	Pantanal	Pantanal/Paraguai	Brasil/MS	Paraíso (Costa Rica)	-19.0494	-52.8742	Pagotto, T. C. S.; Souza, P. R. 2006. Biodiversidade do Complexo Aporé-Sucuriú: subsídios à conservação e ao manejo do Cerrado. Ed. UFMS. 308p. Campo Grande, MS.
Mammalia	Carnivora	Felidae	Puma	Puma concolor (Goldman, 1946)	onça-parda	VU	LC	Reserva legal e APP da Usina Laguna	Riparian Forest Dry Forest and Agriculture	Mata Atlântica	Paraná	Brasil/MS	Batayporã	-22.4664	-53.2828	Aoki,C.,Rosa,F.R.,Teixeira,M. C.,Godooi,M.N., Landgref Filho,P., Lopes,W. H.2011. Plano de Monitoramento de Meio Biótico. 8ª campanha. Usina Laguna. Batayporã, MS.
Mammalia	Carnivora	Felidae	Puma	Puma concolor (Goldman, 1946)	onça-parda	VU	LC	Ivinhema Agroenergia Ltda	Dry Forest	Mata Atlântica	Paraná	Brasil/MS	Ivinhema	-22.5299	-53.8213	Ecofoco - Consultoria Inteligente em Meio Ambiente. 2010. Avaliação Ambiental dos Ecossistemas Aquáticos Superficiais e Terrestres, ênfase no Meio Biótico e Ruídos. Relatório Técnico Parcial. Ivinhema Agroenergia Ltda. Ivinhema, MS.
Mammalia	Carnivora	Felidae	Puma	Puma concolor (Goldman, 1946)	onça-parda	VU	LC	Rio Engano (area com fertirrigacao)	Riparian Forest	Mata Atlântica	Paraná	Brasil/MS	Angélica	-22.0629	-53.7966	Ecofoco - Consultoria Inteligente em Meio Ambiente. 2009. Monitoramento Ambiental. Ciclo 2008-2009. Relatório Técnico Parcial III. Angélica Agroenergia Ltda. Angélica, MS.
Mammalia	Carnivora	Felidae	Puma	Puma concolor (Goldman, 1946)	onça-parda	VU	LC	Monteverde Agro Energetica S/A	Dry Forest	Cerrado	Rio Dourados/Paraná	Brasil/MS	Ponta Porã	-22.2747	-55.1667	Golin,I.2010.Plano de Automonitoramento (Compilamento das campanhas 1, 2, 3 e 4 após a obtenção da LO). Monteverde Agro Energértica S/A. Parte 1 de 3. Ponta Porã, MS.
Mammalia	Carnivora	Felidae	Puma	Puma concolor (Goldman, 1946)	onça-parda	VU	LC	LDC Bioenergia S. A. - Filial Passa Tempo	Riparian Forest	Cerrado	Paraná	Brasil/MS	Rio Brilhante	-21.4947	-54.6892	Samorano.2011.Projeto Básico Ambiental - Programa de Automonitoramento. LDC Bioenergia, Filial Passa Tempo. Relatório de Monitoramento nº 07. Vol. III. 2º semestre. Rio Brilhante, MS.
Mammalia	Carnivora	Felidae	Puma	Puma concolor (Goldman, 1946)	onça-parda	VU	LC	Usina São Fernando - Acucar e Alcool	Dry Forest	Cerrado	Rio Dourados/Paraná	Brasil/MS	Dourados	-22.3141	-54.9229	Citta - Planejamento Urbano-Ambiental. 2010. Plano Básico Ambiental - PBA. 2º Relatório Semestral de Operação. Usina São Fernando Açúcar e Álcool. Volume 1/2. Novembro. Dourados, MS.
Mammalia	Carnivora	Felidae	Puma	Puma concolor (Goldman, 1946)	onça-parda	VU	LC	Agro Energia Santa Luzia Ltda.	Grassland	Cerrado	Córrego Sta Luzia/Paraná	Brasil/MS	Nova Alvorada do Sul	-21.5071	-54.2173	Arater. ETH - Bioenergia S/A. Plano de Automonitoramento - Agro Energia Santa Luzia S/A. PAM 2010/2011. Parte I de III. Dezembro/2011. Nova Alvorada do Sul, MS.
Mammalia	Carnivora	Felidae	Puma	Puma concolor (Goldman, 1946)	onça-parda	VU	LC	Buriti Agroindustrial Ltda.	Dry Forest	Cerrado	Rio Pardo/Paraná	Brasil/MS	Bataguassu	-21.8406	-52.9278	Projec- Engenharia Ambiental. 2007. Estudo de Impacto Ambiental. Buriti Agroindustrial Ltda. Projeto 726/70/07. Bataguassu, MS.
Mammalia	Carnivora	Felidae	Puma	Puma concolor (Goldman, 1946)	onça-parda	VU	LC	Jateí Bioenergia Ltda.	Riparian Forest and Grassland	Mata Atlântica	Rios Ivinhema e Guiraí/Paraná	Brasil/MS	Jateí	-22.7305	-54.0384	Projec. 2009. Estudo de Impacto Ambiental. Jateí Bioenergia Ltda. Ampliação Industrial e Agrícola. Volume II. Abril. Jateí, MS.
Mammalia	Carnivora	Felidae	Puma	Puma concolor (Goldman, 1946)	onça-parda	VU	LC	Usina Naviraí S/A - Acucar e alcool	Riparian Forest and Agriculture	Mata Atlântica	Rio Amambai/Paraná	Brasil/MS	Naviraí	-23.1319	-54.2025	Toposat Ambiental. Infinity Bio-energy. Estudo de Impacto Ambiental. Usina Naviraí S/A - Açúcar e Álcool. Volume II. 2007. Naviraí, MS.
Mammalia	Carnivora	Felidae	Puma	Puma concolor (Goldman, 1946)	onça-parda	VU	LC	Agro Energia Santa Luzia Ltda - Rio Vacaria	Riparian Forest	Cerrado	Rios Ivinhema e Pardo/Paraná	Brasil/MS	Nova Alvorada do Sul	-21.6496	-54.2878	Arater. ETH Bioenergia S/A. 2010. EIA- Usina Santa Luzia Ltda. Resultado da 1ª campanha de monitoramento ambiental - Programas ambientais de biota e qualidade das águas. Agro Energia Santa Luzia Ltda. Junho. Nova Alvorada do Sul, MS.
Mammalia	Carnivora	Felidae	Puma	Puma concolor (Goldman, 1946)	onça-parda	VU	LC	Alavanca Bioenergia Ltda	Dry Forest Riparian Forest and Agriculture	Cerrado	Rio Sta Luzia/Paraná	Brasil/MS	Nova Alvorada do Sul	-21.5492	-54.0894	Fibra.2007. Estudo de Impacto Ambiental. Alavanca Bioenergia Ltda. Volume II - Diagnóstico Sócio-Ambiental: Meio Biótico. Nova Alvorada do Sul, MS.
Mammalia	Carnivora	Felidae	Puma	Puma concolor (Goldman, 1946)	onça-parda	VU	LC	Frigorífico Aurora - Cooperativa Central Oeste Catarinense	Riparian Florest/Grassland and Agriculture	Cerrado	Rio Coxim/Alto Taquari	Brasil/MS	São Gabriel D'Oeste	-19.4494	-54.5258	Aurora.Estudo de Impacto Ambiental - Cooperativa Central Oeste Catarienense. Capítulo IV: Diagnótico Ambiental. 2008. São Gabriel D'Oeste, MS.
Mammalia	Carnivora	Felidae	Puma	Puma concolor (Goldman, 1946)	onça-parda	VU	LC	Bertin S/A Frigorífico - Cór. Taruma	Grassland	Mata Atlântica	Rio Amambaí/Paraná	Brasil/MS	Naviraí	-23.0872	-54.2296	Star Controle Ambiental. Estudo de Impacto Ambiental. Bertin S/A Frigorífico. 2008. Naviraí, MS.
Mammalia	Carnivora	Felidae	Puma	Puma concolor (Goldman, 1946)	onça-parda	VU	LC	BBE Brasil Bioenergia	Riparian Forest	Cerrado	Cór. Baile/Paraná	Brasil/MS	Nova Andradina	-22.2253	-52.3772	Fibra.2008.Estudo de Impacto Ambiental. Usina de Biodiesel BBE Brasil BioEnergia S/A. Caracterização e Diagnóstico Ambiental. Volume 2. Setembro. Nova Andradina, MS.
Mammalia	Carnivora	Felidae	Puma	Puma concolor (Goldman, 1946)	onça-parda	VU	LC	Parque Estadal Nascentes do Rio Taquari	Dry Forest	Cerrado	Paraná/Paraguai	Brasil/MS	Costa Rica/Alcinópolis	-18.22	-53.329	IMASUL. Projeto GEF Pantanal/Alto Paraguai. Plano de Manejo do Parque Estadual das Nacentes do Rio Taquari. Encarte 2 - Análise Regional. 2003. MS.
Mammalia	Carnivora	Felidae	Puma	Puma concolor (Goldman, 1946)	onça-parda	VU	LC	Parque Estadal Pantanal do Rio Negro	Riparian Forest and Grassland Pantanal	Paraguai	Brasil/MS	Aquidauana/Corumbá		-19.646	-56.646	Plano de Manejo do Parque Estadual do Pantanal do Rio Negro. Encarte 3 - Análise da UC. 2006. MS.
Mammalia	Carnivora	Felidae	Puma	Puma concolor (Goldman, 1946)	onça-parda	VU	LC	Parque Estadual Várzeas do Ivinhema	Riparian Forest/Dry Forest/Grassland and Exotic Pasture	Mata Atlântica	Rio Ivinhema/Paraná	Brasil/MS	Taquarussu/Jateí e Naviraí	-22.786	-53.592	IMASUL. Plano de Manejo do Parque Estadual das Várzeas do Rio Ivinhema. Encarte 5 - Análise da UC. 2008. Campo Grande, MS.
Mammalia	Carnivora	Felidae	Puma	Puma concolor (Goldman, 1946)	onça-parda	VU	LC	Fazenda Araçatuba - RPPN Gavião de Penacho	Riparian Forest/Dry Forest/Grassland and Exotic Pasture	Cerrado	Rio Miranda/Paraguai	Brasil/MS	Corguinho	-19.9252	-55.07	Bionúcleo. Plano de Manejo - RPPN Gavião de Penacho. 2010. Corguinho, MS.
Mammalia	Carnivora	Felidae	Puma	Puma concolor (Goldman, 1946)	onça-parda	VU	LC	RPPN Reserva Ecologica Vale do Bugio	Riparian Forest and Dry Forest	Cerrado	Rio Miranda/Paraguai	Brasil/MS	Corguinho	-19.93	-55.0745	Bionúcleo. Plano de Manejo - RPPN Reserva Ecológica Vale do Bugio. 2010. Corguinho, MS.
Mammalia	Carnivora	Felidae	Puma	Puma concolor (Goldman, 1946)	onça-parda	VU	LC	RPPN Cara da Onca	Riparian Forest and Dry Forest	Cerrado	Rio Miranda/Paraguai	Brasil/MS	Bodoquena	-20.7378	-56.7375	Bionúcleo. Plano de Manejo - RPPN Cara da Onça. 2010. Bodoquena, MS.
Mammalia	Carnivora	Felidae	Puma	Puma concolor (Goldman, 1946)	onça-parda	VU	LC	RPPN Xodo do Vo Ruy	Dry Forest and Exotic Pasture	Cerrado	Rio Miranda/Paraguai	Brasil/MS	Jardim	-21.8256	-56.0181	Bionúcleo.2010.Plano de Manejo RPPN Xodó do Vô Ruy, Jardim,MS
Mammalia	Carnivora	Felidae	Puma	Puma concolor (Goldman, 1946)	onça-parda	VU	LC	UFN-3	Riparian Forest	Cerrado	Rio Parana	Brasil/MS	Três Lagoas	-21.0242	-51.7685	Fibracon Consultoria,Perícias e Projetos Ambientais. 2011-2012. Programa de Monitoramento da Fauna, UFN 3, Relatorio Consolidado, Três Lagoas, MS.
Mammalia	Carnivora	Felidae	Puma	Puma concolor (Goldman, 1946)	onça-parda	VU	LC	PCH Alto Sucuriú	Riparian Forest	Cerrado	Rio Sucuriú/Rio Parana	Brasil/MS	Chapadão do Sul	-19.1433	-52.9639	Fibracon Consultoria, Perícias e Projetos Ambientais.2006-2009.Relatório Consolidado da PCH Alto Sucuriú.Chapadão do Sul, MS.
Mammalia	Carnivora	Felidae	Puma	Puma concolor (Goldman, 1946)	onça-parda	VU	LC	PCH Pedra Branca	Riparian Forest	Cerrado	Rio Sucuriú/Rio Parana	Brasil/MS	Chapadão do Sul	-19.2567	-52.7897	Fibracon Consultoria, Perícias e Projetos Ambientais.2009.Relatório Consolidado da PCH Pedra Branca.Chapadão do Sul, MS.
Mammalia	Carnivora	Felidae	Puma	Puma concolor (Goldman, 1946)	onça-parda	VU	LC	UHE Porto Galeano	Riparian Forest	Cerrado	Rio Sucuriú/Rio Parana	Brasil/MS	Três Lagoas	-20.0592	-52.1657	Fibracon Consultoria, Perícias e Projetos Ambientais.2010.Relatório Consolidado da UHE Porto Galeano.Três Lagoas, MS.
Mammalia	Carnivora	Felidae	Puma	Puma concolor (Goldman, 1946)	onça-parda	VU	LC	Usina Eldorado	Riparian Forest	Mata Atlântica	Rio Paraná	Brasil/MS	Eldorado	-23.63	-54.2203	Projec.2007. Estudo de Impacto Ambiental. Diagnostico do Meio Biotico. Eldorado. MS.
Mammalia	Carnivora	Felidae	Puma	Puma concolor (Goldman, 1946)	onça-parda	VU	LC	Rio Cenico Rotas Moncoeiras	Riparian Forest	Cerrado	Rio Coxim/Rio Paraguai	Brasil/MS	Coxim	-19.3679	-54.2	Fibracon Consultoria Pericias e Projetos Ambientais.2014. Plano de Manejo do Rio Cenico Rotas Monçoeiras.Campo Grande.MS
Mammalia	Carnivora	Felidae	Puma	Puma concolor (Goldman, 1946)	onça-parda	VU	LC	RPPN Fazenda da Barra	Riparian Forest and Dry Forest	Cerrado	Rio Miranda/Paraguai	Brasil/MS	Bonito	-21.092	-56.2356	Programa de Incentivo às RPPNs do Pantanal. Plano de Manejo - RPPN Fazenda da Barra. 2008. Bonito, MS.
Mammalia	Carnivora	Felidae	Puma	Puma concolor (Goldman, 1946)	onça-parda	VU	LC	RPPN Fazenda Rio Negro	Riparian Forest/Dry Forest/Grassland and Exotic Pasture	Pantanal	Rio Negro/Paraguai	Brasil/MS	Aquidauana	-19.5747	-56.2436	Conservação Internacional. Plano de Manejo - RPPN Fazenda Rio Negro. 2009. Aquidauana, MS.
Mammalia	Carnivora	Felidae	Puma	Puma concolor (Goldman, 1946)	onça-parda	VU	LC	Chaco	Sttepe Savannah	Pantanal	Paraguai	Brasil/MS	Porto Murtinho	-21.92	-55.7	Caracterização Ecológica de Área Prioritária a Conservação do Chaco Pantaneiro, Porto Murtinho, MS, Oikos, Cooperativa de Trabalho Sócio Ambiental/Fundação O Boticário de Proteção a Natureza, Campo Grande. 2007.
Mammalia	Carnivora	Felidae	Puma	Puma concolor (Goldman, 1946)	onça-parda	VU	LC	RPPN Fazenda Cabeceira do Prata	Riparian Forest and Dry Forest and Grassland	Cerrado	Rio Miranda/Paraguai	Brasil/MS	Jardim	-21.4653	-56.4408	Programa de Incentivo às RPPNs. Diagnóstico e Plano de Manejo da RPPN Fazenda Cabeceira do Prata. 2007. Jardim, MS.
Mammalia	Carnivora	Felidae	Puma	Puma concolor (Goldman, 1946)	onça-parda	VU	LC	Fazenda Pantano	Riparian Forest and Dry Forest	Cerrado	Rio da Prata	Brasil/MS	Ribas do Rio Pardo	-2.1024	-53.8136	Casa da Floresta Acessoria Ambiental. Frigg. Primeiro relatório de fauna e flora - Fazenda Pantano. Ribas do Rio Pardo, MS. 2012. Agosto. Piracicaba-SP.
Mammalia	Carnivora	Felidae	Puma	Puma concolor (Goldman, 1946)	onça-parda	VU	LC	RPPN Buraco das Araras	Forest and Grassland	Cerrado	Rio da Prata/Paraguai	Brasil/MS	Jardim	-21.4936	-56.4189	Programa de Incentivo às RPPNs. Plano de Manejo da RPPN Buraco das Araras. 2008. Jardim, MS.
Mammalia	Carnivora	Felidae	Puma	Puma concolor (Goldman, 1946)	onça-parda	VU	LC	Fibria Celulose S/A	Riparian Forest and Dry Forest	Cerrado	Paraná	Brasil/MS	Três Lagoas	-20.9386	-52.4753	Poyry.2011. Estudo de Impacto Ambiental. EIA/RIMA da Expansão da Unidade Industrial. Fibria Celulose S/A. Unidade Três Lagoas.Abril. São Paulo, SP.
Mammalia	Carnivora	Felidae	Puma	Puma concolor (Goldman, 1946)	onça-parda	VU	LC	PHC Ponte Alta	Riparian Forest and Dry Forest	Cerrado	Rio Sucuriú/Paraná	Brasil/MS	São Gabriel	-20.9386	-52.4753	Fibracon Consultoria, Perícias e Projetos Ambientais.2009.Relatório Consolidado da PCH Pedra Branca.Chapadão do Sul, MS.
Mammalia	Carnivora	Felidae	Puma	Puma yagouaroundi (É. Geoffroy Saint-Hilaire, 1803)	gato-jaguarundi	VU	LC	Fazenda Princesinha	Dry Forest	Cerrado	Rio Miranda/Paraguai	Brasil/MS	Bonito	-21.0833	-57.4833	Cáceres, N. C., J. Casella, W. H. Lopes, M. N. Godoi, and C. Roman. Hn press. Inventário da Mastofauna Terrestre do Corredor Serra de Maracajú-Negro. in Inventário Rápido da Biodiversidade do Corredor Serra de maracajú-Negro.
Mammalia	Carnivora	Felidae	Puma	Puma yagouaroundi (É. Geoffroy Saint-Hilaire, 1803)	gato-jaguarundi	VU	LC	Fazenda Califórnia	Dry Forest	Cerrado	Rio Miranda/Paraguai	Brasil/MS	Bodoquena	-20.7	-56.85	Cáceres, N. C., J. Casella, W. H. Lopes, M. N. Godoi, and C. Roman. Hn press. Inventário da Mastofauna Terrestre do Corredor Serra de Maracajú-Negro. in Inventário Rápido da Biodiversidade do Corredor Serra de maracajú-Negro.
Mammalia	Carnivora	Felidae	Puma	Puma yagouaroundi (É. Geoffroy Saint-Hilaire, 1803)	gato-jaguarundi	VU	LC	Faz. Santa Terezinha	Dry Forest	Cerrado	Rio Miranda/Paraguai	Brasil/MS	Bonito	-20.8333	-56.6167	Cáceres, N. C., J. Casella, W. H. Lopes, M. N. Godoi, and C. Roman. Hn press. Inventário da Mastofauna Terrestre do Corredor Serra de Maracajú-Negro. in Inventário Rápido da Biodiversidade do Corredor Serra de maracajú-Negro.
Mammalia	Carnivora	Felidae	Puma	Puma yagouaroundi (É. Geoffroy Saint-Hilaire, 1803)	gato-jaguarundi	VU	LC	Fazendo Vo Fiorindo	Riparian Forest	Cerrado	Serra Maracaju/Paraguai	Brasil/MS	Dois Irmãos Buriti	-20.6	-55.41	Bionúcleo. Plano de Manejo - RPPN Xodó do Vô Ruy. 2010. Jardim, MS.
Mammalia	Carnivora	Felidae	Puma	Puma yagouaroundi (É. Geoffroy Saint-Hilaire, 1803)	gato-jaguarundi	VU	LC	Rppn Xodo do Vo Rui	Dry Forest and Grassland	Cerrado	Serra Maracaju/Paraguai	Brasil/MS	Jardim	-21.81	-56.01	Bionúcleo. Plano de Manejo - RPPN Xodó do Vô Ruy. 2010. Jardim, MS.
Mammalia	Carnivora	Felidae	Puma	Puma yagouaroundi (É. Geoffroy Saint-Hilaire, 1803)	gato-jaguarundi	VU	LC	Usina Rio Parana	Dry Forest and Grassland	Mata Atlântica	Rio Paraná	Brasil/MS	Eldorado	-23.63	-54.2203	Fibracon Consultoria, Perícias e Projetos Ambientais.2006-2009.Relatório Consolidado Usina Rio Parana.Eldorado. MS.
Mammalia	Carnivora	Felidae	Puma	Puma yagouaroundi (É. Geoffroy Saint-Hilaire, 1803)	gato-jaguarundi	VU	LC	Rio Cenico Rotas Moncoeiras	Riparian Forest	Cerrado	Rio Coxim/Rio Paraguai	Brasil/MS	Coxim	-19.3679	-54.2	Fibracon Consultoria Pericias e Projetos Ambientais.2014. Plano de Manejo do Rio Cenico Rotas Monçoeiras.Campo Grande.MS
Mammalia	Carnivora	Felidae	Puma	Puma yagouaroundi (É. Geoffroy Saint-Hilaire, 1803)	gato-jaguarundi	VU	LC	PHC Ponte Alta	Riparian Forest	Cerrado	Rio Sucuriú/Paraná	Brasil/MS	São Gabriel	-20.9386	-52.4753	Fibracon Consultoria, Perícias e Projetos Ambientais.2009.Relatório Consolidado da PCH Pedra Branca.Chapadão do Sul, MS.
Mammalia	Carnivora	Felidae	Puma	Puma yagouaroundi (É. Geoffroy Saint-Hilaire, 1803)	gato-jaguarundi	VU	LC	PCH Verde 4 A	Riparian Forest	Cerrado	Rio verde/Parana	Brasil/MS	Água Clara	-19.8	-53.39	Fibracon Consultoria, Perícias e Projetos Ambientais.2010.Relatório Consolidado da PCH Verde 4 A. Agua Clara. MS.
Mammalia	Primates	Cebidae	Cebus	Sapajus cay (Illiger, 1815)	macaco-prego	VU	LC	Bertin S/A Frigorífico - Corrego Taruma	Grassland	Mata Atlântica	Rio Amambaí/Paraná	Brasil/MS	Naviraí	-23.0872	-54.2296	Star Controle Ambiental. Estudo de Impacto Ambiental. Bertin S/A Frigorífico. 2008. Naviraí, MS.
Mammalia	Primates	Cebidae	Cebus	Sapajus cay (Illiger, 1815)	macaco-prego	VU	LC	Chaco	Sttepe Savannah	Pantanal	Paraguai	Brasil/MS	Porto Murtinho	-21.92	-55.783	Caracterização Ecológica de Área Prioritária a Conservação do Chaco Pantaneiro, Porto Murtinho, MS, Oikos, Cooperativa de Trabalho Sócio Ambiental/Fundação O Boticário de Proteção a Natureza, Campo Grande. 2007.
Mammalia	Primates	Cebidae	Cebus	Sapajus cay (Illiger, 1815)	macaco-prego	VU	LC	RPPN São Geraldo	Riparian Forest	Cerrado	Sucuri/Rio Formoso/Miranda	Brasil/MS	Bonito	-21.266	-56.556	Fibracon Consultoria,Perícias e Projetos Ambientais. 2013. Programa de Monitoramento da RPPN São Geraldo.Relatório Consolidado. Bonito, MS.
Mammalia	Primates	Cebidae	Cebus	Sapajus cay (Illiger, 1815)	macaco-prego	VU	LC	PCH Pedra Branca	Riparian Forest	Cerrado	Rio Sucuriu/Paraná	Brasil/MS	Chapadão do Sul	-19.2567	-52.7897	Fibracon Consultoria, Perícias e Projetos Ambientais.2009.Relatório Consolidado da PCH Pedra Branca.Chapadão do Sul, MS.
Mammalia	Primates	Cebidae	Cebus	Sapajus cay (Illiger, 1815)	macaco-prego	VU	LC	PCH Alto Sucuriu	Riparian Forest	Cerrado	Rio Sucuriu/Paraná	Brasil/MS	Chapadão do Sul	-19.1433	-52.9639	Fibracon Consultoria, Perícias e Projetos Ambientais.2006-2009.Relatório Consolidado da PCH Alto Sucuriú.Chapadão do Sul, MS.
Mammalia	Primates	Cebidae	Cebus	Sapajus cay (Illiger, 1815)	macaco-prego	VU	LC	Usina Rio Parana	Riparian Forest	Mata Atlântica	Rio Paraná	Brasil/MS	Eldorado	-23.63	-54.2203	Fibracon Consultoria, Perícias e Projetos Ambientais.2006-2009.Relatório Consolidado Usina Rio Parana.Eldorado. MS.
Mammalia	Primates	Cebidae	Cebus	Sapajus cay (Illiger, 1815)	macaco-prego	VU	LC	UFN 3	Riparian Forest	Cerrado	Rio Paraná	Brasil/MS	Três Lagoas	-21.0242	-51.7685	Fibracon Consultoria,Perícias e Projetos Ambientais. 2011-2012. Programa de Monitoramento da Fauna, UFN 3, Relatorio Consolidado, Três Lagoas, MS.
Mammalia	Primates	Cebidae	Cebus	Sapajus cay (Illiger, 1815)	macaco-prego	VU	LC	UHE Porto Galeano	Riparian Forest	Cerrado	Rio Sucuriu/Rio Paraná	Brasil/MS	Três Lagoas	-20.0592	-52.1657	Fibracon Consultoria, Perícias e Projetos Ambientais.2010.Relatório Consolidado da UHE Porto Galeano.Três Lagoas, MS.
Mammalia	Primates	Cebidae	Cebus	Sapajus cay (Illiger, 1815)	macaco-prego	VU	LC	Rio Cenico Rotas Moncoeiras	Riparian Forest	Cerrado	Rio Coxim/Rio Paraguai	Brasil/MS	Coxim	-19.3679	-54.2	Fibracon Consultoria Pericias e Projetos Ambientais.2014. Plano de Manejo do Rio Cenico Rotas Monçoeiras.Campo Grande.MS
Mammalia	Primates	Cebidae	Cebus	Sapajus cay (Illiger, 1815)	macaco-prego	VU	LC	Fazenda Lindos Campos	Riparian Forest	Cerrado	Pantanal/Paraguai	Brasil/MS	Itajá/GO	-19.8253	-51.54	Pagotto, T. C. S.; Souza, P. R. 2006. Biodiversidade do Complexo Aporé-Sucuriú: subsídios à conservação e ao manejo do Cerrado. Ed. UFMS. 308p. Campo Grande, MS.
Mammalia	Primates	Cebidae	Cebus	Sapajus cay (Illiger, 1815)	macaco-prego	VU	LC	RPPN Eliezer Batista	Riparian Forest and Dry Forest	Cerrado	Pantanal/Paraguai	Brasil/MS	Corumbá	-19.09	-57.47	Instituto Homem Pantaneiro.2011.Plano de Manejo da RPPN Eliezer Batista.Corumba.MS
Mammalia	Primates	Cebidae	Cebus	Sapajus cay (Illiger, 1815)	macaco-prego	VU	LC	Fazenda Santa Tereza	Riparian Forest and Dry Forest	Cerrado	Serra Maracaju/Paraguai	Brasil/MS	Corumbá	-18.31	-57.5	Cáceres, N. C., J. Casella, W. H. Lopes, M. N. Godoi, and C. Roman. Hn press. Inventário da Mastofauna Terrestre do Corredor Serra de Maracajú-Negro. in Inventário Rápido da Biodiversidade do Corredor Serra de maracajú-Negro.
Mammalia	Primates	Cebidae	Cebus	Sapajus cay (Illiger, 1815)	macaco-prego	VU	LC	Fazenda Jatiúca	Dry Forest	Cerrado	Serra Maracaju/Paraguai	Brasil/MS	Anastácio	-20.53	-55.33	Stavis, V.K.2013.Area de Vida, População e Comportamento Social de uma População de Allouatta caraya em fragmento de Cerrado. Dissertação de Mestrado, PPGEC.UFMS.Campo Grande.MS
Mammalia	Primates	Cebidae	Cebus	Sapajus cay (Illiger, 1815)	macaco-prego	VU	LC	Fazenda Boa Esperança	Dry Forest	Cerrado	Serra Maracaju/Paraguai	Brasil/MS	Anastácio	-20.75	-56.08	Stavis, V.K.2013.Area de Vida, População e Comportamento Social de uma População de Allouatta caraya em fragmento de Cerrado. Dissertação de Mestrado, PPGEC.UFMS.Campo Grande.MS
Mammalia	Primates	Cebidae	Cebus	Sapajus cay (Illiger, 1815)	macaco-prego	VU	LC	Campus da UFMS	Dry Forest	Cerrado	Serra Maracaju/Paraguai	Brasil/MS	Aquidauana	-20.46	-55.78	Ecologia de Campo.2010.UFMS.Campo Grande.MS
Mammalia	Primates	Cebidae	Cebus	Sapajus cay (Illiger, 1815)	macaco-prego	VU	LC	Rppn Gavião Penacho	Dry Forest	Cerrado	Serra Maracaju/Paraguai	Brasil/MS	Dois Irmãos Buriti	-19.9252	-55.07	Bionúcleo. Plano de Manejo - RPPN Gavião de Penacho. 2010. Corguinho, MS.
Mammalia	Primates	Cebidae	Cebus	Sapajus cay (Illiger, 1815)	macaco-prego	VU	LC	Rppn Vale Bugiu	Dry Forest	Cerrado	Serra Maracaju/Paraguai	Brasil/MS	Dois Irmãos Buriti	-19.9301	-55.0745	Bionúcleo. Plano de Manejo - RPPN Reserva Ecológica Vale do Bugio. 2010. Corguinho, MS.
Mammalia	Primates	Cebidae	Cebus	Sapajus cay (Illiger, 1815)	macaco-prego	VU	LC	Fazenda Correntes	Dry Forest	Cerrado	Serra Maracaju/Paraguai	Brasil/MS	Dois Irmãos Buriti	-20.45	-55.41	Stavis, V.K.2013.Area de Vida, População e Comportamento Social de uma População de Allouatta caraya em fragmento de Cerrado. Dissertação de Mestrado, PPGEC.UFMS.Campo Grande.MS
Mammalia	Primates	Cebidae	Cebus	Sapajus cay (Illiger, 1815)	macaco-prego	VU	LC	Fazenda Taruma	Dry Forest	Cerrado	Serra Maracaju/Paraguai	Brasil/MS	Dois Irmãos Buriti	-20.5	-55.25	Stavis, V.K.2013.Area de Vida, População e Comportamento Social de uma População de Allouatta caraya em fragmento de Cerrado. Dissertação de Mestrado, PPGEC.UFMS.Campo Grande.MS
Mammalia	Primates	Cebidae	Cebus	Sapajus cay (Illiger, 1815)	macaco-prego	VU	LC	Fazenda Vo Fiorindo	Dry Forest	Cerrado	Serra Maracaju/Paraguai	Brasil/MS	Dois Irmãos Buriti	-20.5	-55.25	Stavis, V.K.2013.Area de Vida, População e Comportamento Social de uma População de Allouatta caraya em fragmento de Cerrado. Dissertação de Mestrado, PPGEC.UFMS.Campo Grande.MS
Mammalia	Primates	Cebidae	Cebus	Sapajus cay (Illiger, 1815)	macaco-prego	VU	LC	Rppn Xodo do Vo Rui	Dry Forest	Cerrado	Serra Maracaju/Paraguai	Brasil/MS	Jardim	-21.81	-56.01	Bionúcleo. Plano de Manejo - RPPN Xodó do Vô Ruy. 2010. Jardim, MS.
Mammalia	Primates	Cebidae	Cebus	Sapajus cay (Illiger, 1815)	macaco-prego	VU	LC	Usina Vista Alegre - 3	Dry Forest	Cerrado	Serra Maracaju/Paraguai	Brasil/MS	Maracajú	-21.78	-55.55	Fibracon Consultoria Pericias e Projetos Ambientais.2011_2012. Monitoramento Ambiental da Fauna. Usina Vista Alegre.Maracaju.MS
Mammalia	Primates	Cebidae	Cebus	Sapajus cay (Illiger, 1815)	macaco-prego	VU	LC	Fazenda Cruzeiro	Dry Forest	Cerrado	Serra Maracaju/Paraguai	Brasil/MS	Rio Verde	-20.45	-55.41	Fibracon Consultoria Pericias e Projetos Ambientais.2014. Plano de Manejo do Rio Cenico Rotas Monçoeiras.Campo Grande.MS
Mammalia	Primates	Cebidae	Cebus	Sapajus cay (Illiger, 1815)	macaco-prego	VU	LC	PCH Bandeirante	Riparian Forest and Dry Forest	Cerrado	Rio Sucuriú/Paraná	Brasil/MS	Chapadão do Sul	-19.51	-52.52	Fibracon Consultoria Pericias e Projetos Ambientais.2011_2012. Monitoramento Ambiental da Fauna. PCH Bandeirantes.Chapadao Sul.MS
Mammalia	Primates	Cebidae	Cebus	Sapajus cay (Illiger, 1815)	macaco-prego	VU	LC	PCH Areado	Dry Forest	Cerrado	Rio Sucuriú/Paraná	Brasil/MS	Chapadão do Sul	-19.5	-52.49	Fibracon Consultoria Pericias e Projetos Ambientais.2011_2012. Monitoramento Ambiental da Fauna. PCH Areado.Chapadao Sul.MS
Mammalia	Primates	Cebidae	Cebus	Sapajus cay (Illiger, 1815)	macaco-prego	VU	LC	PHC Ponte Alta	Dry Forest	Cerrado	Rio Sucuriú/Paraná	Brasil/MS	São Gabriel	-20.9386	-52.4753	Fibracon Consultoria, Perícias e Projetos Ambientais.2009.Relatório Consolidado da PCH Pedra Branca.Chapadão do Sul, MS.
Mammalia	Primates	Cebidae	Cebus	Sapajus cay (Illiger, 1815)	macaco-prego	VU	LC	Area do Exército	Dry Forest	Cerrado	Serra Maracaju	Brasil/MS	Bela Vista	-22.11	-56.91	Fibracon Consultoria, Perícias e Projetos Ambientais.2009. Diagnostico Ambiental de Area de Influencia da Usina Bela Vista.Bela Vista. MS.
Mammalia	Primates	Cebidae	Cebus	Sapajus cay (Illiger, 1815)	macaco-prego	VU	LC	Rio Cenico Rotas Monoeiras	Riparian Forest	Cerrado	Rio Coxim	Brasil/MS	Coxim	-19.3679	-54.2	Fibracon Consultoria Pericias e Projetos Ambientais.2014. Plano de Manejo do Rio Cenico Rotas Monçoeiras.Campo Grande.MS
Mammalia	Primates	Cebidae	Cebus	Sapajus cay (Illiger, 1815)	macaco-prego	VU	LC	PCH Verde 4 A	Riparian Forest	Cerrado	Rio verde/Parana	Brasil/MS	Água Clara	-19.8	-53.39	Fibracon Consultoria, Perícias e Projetos Ambientais.2010.Relatório Consolidado da PCH Verde 4 A. Agua Clara. MS.
Mammalia	Primates	Cebidae	Cebus	Sapajus cay (Illiger, 1815)	macaco-prego	VU	LC	Usina de Bela Vista	Riparian Forest	Mata Atlântica	Rio Amambai/Paraná	Brasil/MS	Amambai	-22.92	-55.04	Fibracon Consultoria, Perícias e Projetos Ambientais.2009. Diagnostico Ambiental de Area de Influencia da Usina Bela Vista.Bela Vista. MS.
Mammalia	Carnivora	Canidae	Speothos	Speothos venaticus (Lund, 1842)	cachorro-vinagre	VU	NT	RPPN Nhumirim	Dry Forest and Grassland	Pantanal	Pantanal	Brasil/MS	Corumbá	-18.9833	-56.65	Rodrigues, F. H. G.; Medri, I. M.; Tomas, W. M.; Mourão, G. M. 2002. Revisão do conhecimento sobre ocorrência e distribuição de mamíferos do Pantanal.Embrapa Pantanal. Documentos, 38. Corumbá Embrapa Pantanal. 41p
Mammalia	Carnivora	Canidae	Speothos	Speothos venaticus (Lund, 1842)	cachorro-vinagre	VU	NT	Fazenda Rio Negro	Dry Forest and Grassland	Pantanal	Pantanal	Brasil/MS	Aquidauana	-19.5	-56.2833	Rodrigues,F.H.G.,Medri, I. M.,Tomas, W. M., Mourão,G.M. 2002. Revisão do conhecimento sobre ocorrência e distribuição de mamíferos do Pantanal.Embrapa Pantanal. Documentos, 38. Corumbá Embrapa Pantanal. 41p
Mammalia	Carnivora	Canidae	Speothos	Speothos venaticus (Lund, 1842)	cachorro-vinagre	VU	NT	LDC Bioenergia S. A. - Filial Passa Tempo	Dry Forest	Mata Atlântica	Paraná	Brasil/MS	Rio Brilhante	-21.4675	-54.7481	Samorano.2011.Projeto Básico Ambiental - Programa de Automonitoramento. LDC Bioenergia, Filial Passa Tempo. Relatório de Monitoramento nº 07. Vol. III. 2º semestre. Rio Brilhante, MS.
Mammalia	Carnivora	Canidae	Speothos	Speothos venaticus (Lund, 1842)	cachorro-vinagre	VU	NT	Bertin S/A Frigorífico - Corrego Taruma	Grassland	Mata Atlântica	Rio Amambaí/Paraná	Brasil/MS	Naviraí	-23.0872	-54.2296	Star Controle Ambiental. 2008.Estudo de Impacto Ambiental. Bertin S/A Frigorífico. Naviraí, MS.
Mammalia	Carnivora	Canidae	Speothos	Speothos venaticus (Lund, 1842)	cachorro-vinagre	VU	NT	Parque Estadal Nascentes do Rio Taquari	Dry Forest	Cerrado	Paraná/Paraguai	Brasil/MS	Costa Rica/Alcinópolis	-18.22	-53.329	IMASUL. Projeto GEF Pantanal/Alto Paraguai. Plano de Manejo do Parque Estadual das Nacentes do Rio Taquari. Encarte 2 - Análise Regional. 2003. MS.
Mammalia	Carnivora	Canidae	Speothos	Speothos venaticus (Lund, 1842)	cachorro-vinagre	VU	NT	Parque Estadal Pantanal do Rio Negro	Riparian Forest and Dry Forest	Pantanal	Paraguai	Brasil/MS	Aquidauana/Corumbá	-19.646	-56.646	Plano de Manejo do Parque Estadual do Pantanal do Rio Negro. Encarte 3 - Análise da UC. 2006. MS.
Mammalia	Carnivora	Canidae	Speothos	Speothos venaticus (Lund, 1842)	cachorro-vinagre	VU	NT	RPPN Fazenda Rio Negro	Dry Forest/Riparian Forest and Grassland	Pantanal	Rio Negro/Paraguai	Brasil/MS	Aquidauana	-19.5747	-56.2436	Conservação Internacional. 2009.Plano de Manejo - RPPN Fazenda Rio Negro. Aquidauana, MS.
Mammalia	Perissodactyla	Tapiridae	Tapirus	Tapirus terrestris (Linnaeus, 1758)	anta	VU	VU	Fazenda Santana região de ecótono entre Cerrado e Pantanal	Riparian Forest and Dry Forest	Cerrado	Entorno/Paraguai	Brasil/MS	Corumbá	-20.06	-55.6056	Cáceres, N. C., J. Casella, W. H. Lopes, M. N. Godoi, and C. Roman. Hn press. Inventário da Mastofauna Terrestre do Corredor Serra de Maracajú-Negro. in Inventário Rápido da Biodiversidade do Corredor Serra de maracajú-Negro.
Mammalia	Perissodactyla	Tapiridae	Tapirus	Tapirus terrestris (Linnaeus, 1758)	anta	VU	VU	IPPAN-UNIDERP	Dry Forest/Riparian Forest and Grassland	Pantanal	Pantanal/Paraguai	Brasil/MS	Corumbá	-19.505	-55.6125	Mamede, S. B. (2004). Diversidade, abundância, sazonalidade e conservação da mastofauna terrestre do Pantanal do Negro. Campo Grande-MS, UNIDERP: 39p.
Mammalia	Perissodactyla	Tapiridae	Tapirus	Tapirus terrestris (Linnaeus, 1758)	anta	VU	VU	Faz. Santa Emília	Dry Forest/Riparian Forest and Grassland	Pantanal	Pantanal/Paraguai	Brasil/MS	Aquidauana	-19.5	-55.6167	Trolle, M. 2003. "Mammal survey in the southeastern Pantanal, Brazil." Biodiversity and Conservation 12: 823–836.
Mammalia	Perissodactyla	Tapiridae	Tapirus	Tapirus terrestris (Linnaeus, 1758)	anta	VU	VU	Pousada Flor de Pequi	Dry Forest	Cerrado	Entorno	Brasil/MS	Corumbá	-19.7378	-55.1478	Cáceres, N. C., J. Casella, W. H. Lopes, M. N. Godoi, and C. Roman. Hn press. Inventário da Mastofauna Terrestre do Corredor Serra de Maracajú-Negro. in Inventário Rápido da Biodiversidade do Corredor Serra de maracajú-Negro.
Mammalia	Perissodactyla	Tapiridae	Tapirus	Tapirus terrestris (Linnaeus, 1758)	anta	VU	VU	Fazenda Santana região do bioma Pantanal	Dry Forest/Riparian Forest and Grassland	Pantanal	Pantanal	Brasil/MS	Corumbá	-19.6289	-55.6033	Cáceres, N. C., J. Casella, W. H. Lopes, M. N. Godoi, and C. Roman. Hn press. Inventário da Mastofauna Terrestre do Corredor Serra de Maracajú-Negro. in Inventário Rápido da Biodiversidade do Corredor Serra de maracajú-Negro.
Mammalia	Perissodactyla	Tapiridae	Tapirus	Tapirus terrestris (Linnaeus, 1758)	anta	VU	VU	RPPN Nhumirim	Dry Forest/Riparian Forest and Grassland	Pantanal	Pantanal	Brasil/MS	Corumbá	-18.9833	-56.9833	UFMS.2010.Ecologia de Campo do Pantanal.Curos de Campo.Campo Grande.MS
Mammalia	Perissodactyla	Tapiridae	Tapirus	Tapirus terrestris (Linnaeus, 1758)	anta	VU	VU	RPPN Fazenda Rio Negro	Dry Forest/Riparian Forest and Grassland	Pantanal	Pantanal	Brasil/MS	Aquidauana	-19.5	-56.2833	UFMS.2010.Ecologia de Campo do Pantanal.Curos de Campo.Campo Grande.MS
Mammalia	Perissodactyla	Tapiridae	Tapirus	Tapirus terrestris (Linnaeus, 1758)	anta	VU	VU	Reserva legal e APP da Usina Laguna	Dry Forest Riparian Forest and Agriculture	Mata Atlântica	Paraná	Brasil/MS	Batayporã	-22.4664	-53.2828	Aoki,C.,Rosa,F.R.,Teixeira,M. C.,Godooi,M.N., Landgref Filho,P., Lopes,W. H.2011. Plano de Monitoramento de Meio Biótico. 8ª campanha. Usina Laguna. Batayporã, MS.
Mammalia	Perissodactyla	Tapiridae	Tapirus	Tapirus terrestris (Linnaeus, 1758)	anta	VU	VU	Ivinhema Agroenergia Ltda	Riparian Forest	Mata Atlântica	Paraná	Brasil/MS	Ivinhema	-22.5299	-53.8213	Ecofoco - Consultoria Inteligente em Meio Ambiente. 2010. Avaliação Ambiental dos Ecossistemas Aquáticos Superficiais e Terrestres, ênfase no Meio Biótico e Ruídos. Relatório Técnico Parcial. Ivinhema Agroenergia Ltda. Ivinhema, MS.
Mammalia	Perissodactyla	Tapiridae	Tapirus	Tapirus terrestris (Linnaeus, 1758)	anta	VU	VU	Rio Engano/Angelica Agrenergia Ltda.	Riparian Forest	Mata Atlântica	Paraná	Brasil/MS	Angélica	-22.0722	-53.8336	Ecofoco - Consultoria Inteligente em Meio Ambiente. 2009. Monitoramento Ambiental. Ciclo 2008-2009. Relatório Técnico Parcial III. Angélica Agroenergia Ltda. Angélica, MS.
Mammalia	Perissodactyla	Tapiridae	Tapirus	Tapirus terrestris (Linnaeus, 1758)	anta	VU	VU	LDC Bioenergia S. A. - Filial Passa Tempo	Dry Forest	Cerrado	Paraná	Brasil/MS	Rio Brilhante	-21.4675	-54.7481	Samorano. 2011. Projeto Básico Ambiental - Programa de Automonitoramento. LDC Bioenergia, Filial Passa Tempo. Relatório de Monitoramento nº 07. Vol. III. 2º semestre. Rio Brilhante, MS.
Mammalia	Perissodactyla	Tapiridae	Tapirus	Tapirus terrestris (Linnaeus, 1758)	anta	VU	VU	Usina São Fernando - Acucar e Alcool	Riparian Forest	Cerrado	Rio Dourados/Paraná	Brasil/MS	Dourados	-22.3855	-54.9002	Citta-Planejamento Urbano-Ambiental. 2010. Plano Básico Ambiental - PBA. 2º Relatório Semestral de Operação. Usina São Fernando Açúcar e Álcool. Volume 1/2. Novembro. Dourados, MS.
Mammalia	Perissodactyla	Tapiridae	Tapirus	Tapirus terrestris (Linnaeus, 1758)	anta	VU	VU	Parque Estadal Nascentes do Rio Taquari	Riparian Forest and Dry Forest	Cerrado	Paraná/Paraguai	Brasil/MS	Costa Rica/Alcinópolis	-18.22	-53.329	Imasul. 2003.Projeto GEF Pantanal/Alto Paraguai. Plano de Manejo do Parque Estadual das Nacentes do Rio Taquari. Encarte 2 - Análise Regional. MS.
Mammalia	Perissodactyla	Tapiridae	Tapirus	Tapirus terrestris (Linnaeus, 1758)	anta	VU	VU	Parque Estadal Pantanal do Rio Negro	Dry Forest/Riparian Forest and Grassland	Pantanal	Paraguai	Brasil/MS	Aquidauana/Corumbá	-19.646	-56.646	Imasul.2006.Plano de Manejo do Parque Estadual do Pantanal do Rio Negro. Encarte 3 - Análise da UC. MS.
Mammalia	Perissodactyla	Tapiridae	Tapirus	Tapirus terrestris (Linnaeus, 1758)	anta	VU	VU	Parque Estadual Várzeas do Ivinhema	Riparian Forest/Dry Forest/Grassland and Exotic Pasture	Mata Atlântica	Rio Ivinhema/Paraná	Brasil/MS	Taquarussu/Jateí e Naviraí	-22.786	-53.592	IMASUL. Plano de Manejo do Parque Estadual das Várzeas do Rio Ivinhema. Encarte 5 - Análise da UC. 2008. Campo Grande, MS.
Mammalia	Perissodactyla	Tapiridae	Tapirus	Tapirus terrestris (Linnaeus, 1758)	anta	VU	VU	Agro Energia Santa Luzia Ltda.	Riparian Forest and Dry Forest	Cerrado	Rio Vacaria/Paraná	Brasil/MS	Nova Alvorada do Sul	-21.6498	-54.2878	Arater.ETH-Bioenergia S/A. Plano de Automonitoramento - Agro Energia Santa Luzia S/A. PAM 2010/2011. Parte I de III. Dezembro/2011. Nova Alvorada do Sul, MS.
Mammalia	Perissodactyla	Tapiridae	Tapirus	Tapirus terrestris (Linnaeus, 1758)	anta	VU	VU	Usina Eldorado S/A - Rio Vacaria	Riparian Forest and Dry Forest	Cerrado	Rios Ivinhema e Brilhante/Paraná	Brasil/MS	Rio Brilhante	-21.848	-53.9623	Projec.2007.Estudo de Impacto Ambiental. Buriti Agroindustrial Ltda. Projeto 726/70/07. Bataguassu, MS.
Mammalia	Perissodactyla	Tapiridae	Tapirus	Tapirus terrestris (Linnaeus, 1758)	anta	VU	VU	Usina Eldorado S/A - nasc. Corrego Antonio	Riparian Forest and Dry Forest	Cerrado	Rios Ivinhema e Brilhante/Paraná	Brasil/MS	Rio Brilhante	-21.8382	-54.0097	Projec.2007.Estudo de Impacto Ambiental. Buriti Agroindustrial Ltda. Projeto 726/70/07. Bataguassu, MS.
Mammalia	Perissodactyla	Tapiridae	Tapirus	Tapirus terrestris (Linnaeus, 1758)	anta	VU	VU	Usina Eldorado S/A	Dry Forest	Cerrado	Rios Ivinhema e Brilhante/Paraná	Brasil/MS	Rio Brilhante	-21.8275	-54.1839	Projec.2007.Estudo de Impacto Ambiental. Buriti Agroindustrial Ltda. Projeto 726/70/07. Bataguassu, MS.
Mammalia	Perissodactyla	Tapiridae	Tapirus	Tapirus terrestris (Linnaeus, 1758)	anta	VU	VU	Jateí Bioenergia Ltda.	Riparian Forest and Grassland	Mata Atlântica	Rios Ivinhema e Guiraí/Paraná	Brasil/MS	Jateí	-22.7754	-53.8281	Projec.2007.Estudo de Impacto Ambiental. Buriti Agroindustrial Ltda. Projeto 726/70/07. Bataguassu, MS.
Mammalia	Perissodactyla	Tapiridae	Tapirus	Tapirus terrestris (Linnaeus, 1758)	anta	VU	VU	Usina Naviraí S/A - Acucar e Alcool	Riparian Forest	Mata Atlântica	Rio Amambai/Paraná	Brasil/MS	Naviraí	-23.1319	-54.2025	Toposat Ambiental. Infinity Bio-energy. Estudo de Impacto Ambiental. Usina Naviraí S/A - Açúcar e Álcool. Volume II. 2007. Naviraí, MS.
Mammalia	Perissodactyla	Tapiridae	Tapirus	Tapirus terrestris (Linnaeus, 1758)	anta	VU	VU	Agro Energia Santa Luzia Ltda - Rio Vacaria	Riparian Forest	Cerrado	Rios Ivinhema e Pardo/Paraná	Brasil/MS	Nova Alvorada do Sul	-21.6496	-54.2878	Arater.ETH Bioenergia S/A. 2010. EIA- Usina Santa Luzia Ltda. Resultado da 1ª campanha de monitoramento ambiental - Programas ambientais de biota e qualidade das águas. Agro Energia Santa Luzia Ltda. Junho. Nova Alvorada do Sul, MS.
Mammalia	Perissodactyla	Tapiridae	Tapirus	Tapirus terrestris (Linnaeus, 1758)	anta	VU	VU	BBE Brasil Bioenergia	Riparian Forest and Dry Forest	Mata Atlântica	Cór. Baile/Paraná	Brasil/MS	Nova Andradina	-22.2253	-52.3772	Fibra. 2008. Estudo de Impacto Ambiental. Usina de Biodiesel BBE Brasil BioEnergia S/A. Caracterização e Diagnóstico Ambiental. Volume 2. Setembro. Nova Andradina, MS.
Mammalia	Perissodactyla	Tapiridae	Tapirus	Tapirus terrestris (Linnaeus, 1758)	anta	VU	VU	Frigorífico Aurora - Cooperativa Central Oeste Catarinense	Dry Forest/Riparian Forest and Grassland	Cerrado	Rio Coxim/Alto Taquari	Brasil/MS	São Gabriel D'Oeste	-19.4494	-54.5258	Aurora.Estudo de Impacto Ambiental - Cooperativa Central Oeste Catarienense. Capítulo IV: Diagnótico Ambiental. 2008. São Gabriel D'Oeste, MS.
Mammalia	Perissodactyla	Tapiridae	Tapirus	Tapirus terrestris (Linnaeus, 1758)	anta	VU	VU	RPPN Gaviao de Penacho	Dry Forest/ Riparian Forest and Exotic Pasture	Cerrado	Rio Miranda/Paraguai	Brasil/MS	Corguinho	-19.9252	-55.07	Bionúcleo. Plano de Manejo - RPPN Gavião de Penacho. 2010. Corguinho, MS.
Mammalia	Perissodactyla	Tapiridae	Tapirus	Tapirus terrestris (Linnaeus, 1758)	anta	VU	VU	BBE Brasil Bioenergia	Riparian Forest and Dry Forest	Mata Atlântica	Cór. Baile/Paraná	Brasil/MS	Nova Andradina	-22.3514	-53.3419	Fibra.2008.Estudo de Impacto Ambiental. Usina de Biodiesel BBE Brasil BioEnergia S/A. Caracterização e Diagnóstico Ambiental. Volume 2. Setembro. Nova Andradina, MS.
Mammalia	Perissodactyla	Tapiridae	Tapirus	Tapirus terrestris (Linnaeus, 1758)	anta	VU	VU	Fazenda Reserva Ecológica Vale do Bugio	Riparian Forest and Dry Forest	Cerrado	Rio Miranda/Paraguai	Brasil/MS	Corguinho	-19.9301	-55.0745	Bionúcleo. Plano de Manejo - RPPN Reserva Ecológica Vale do Bugio. 2010. Corguinho, MS.
Mammalia	Perissodactyla	Tapiridae	Tapirus	Tapirus terrestris (Linnaeus, 1758)	anta	VU	VU	RPPN Cara da Onça	Riparian Forest and Dry Forest	Cerrado	Rio Miranda/Paraguai	Brasil/MS	Bodoquena	-20.7378	-56.7375	Bionúcleo. Plano de Manejo - RPPN Cara da Onça. 2010. Bodoquena, MS.
Mammalia	Perissodactyla	Tapiridae	Tapirus	Tapirus terrestris (Linnaeus, 1758)	anta	VU	VU	RPPN Xodo do Vo Ruy	Dry Forest/Riparian Forest and Grassland	Cerrado	Rio Miranda/Paraguai	Brasil/MS	Jardim	-21.8256	-56.0181	Bionúcleo. Plano de Manejo - RPPN Xodó do Vô Ruy. 2010. Jardim, MS.
Mammalia	Perissodactyla	Tapiridae	Tapirus	Tapirus terrestris (Linnaeus, 1758)	anta	VU	VU	RPPN Fazenda da Barra	Riparian Forest and Dry Forest	Cerrado	Rio Miranda/Paraguai	Brasil/MS	Bonito	-21.092	-56.2356	Programa de Incentivo às RPPNs do Pantanal. Plano de Manejo - RPPN Fazenda da Barra. 2008. Bonito, MS.
Mammalia	Perissodactyla	Tapiridae	Tapirus	Tapirus terrestris (Linnaeus, 1758)	anta	VU	VU	RPPN Fazenda Cabeceira do Prata	Dry Forest/Riparian Forest and Grassland	Cerrado	Rio Miranda/Paraguai	Brasil/MS	Jardim	-21.4653	-56.4408	Programa de Incentivo às RPPNs. Diagnóstico e Plano de Manejo da RPPN Fazenda Cabeceira do Prata. 2007. Jardim, MS.
Mammalia	Perissodactyla	Tapiridae	Tapirus	Tapirus terrestris (Linnaeus, 1758)	anta	VU	VU	RPPN Fazenda Rio Negro	Dry Forest/Riparian Forest and Grassland	Pantanal	Rio Negro/Paraguai	Brasil/MS	Aquidauana	-19.5747	-56.2436	Conservação Internacional. Plano de Manejo - RPPN Fazenda Rio Negro. 2009. Aquidauana, MS.
Mammalia	Perissodactyla	Tapiridae	Tapirus	Tapirus terrestris (Linnaeus, 1758)	anta	VU	VU	Fazenda Pantano	Riparian Forest and Dry Forest	Cerrado	Rio da Prata	Brasil/MS	Ribas do Rio Pardo	-21.0024	-53.8136	Casa da Floresta Acessoria Ambiental. Frigg. Primeiro relatório de fauna e flora - Fazenda Pantano. Ribas do Rio Pardo, MS. 2012. Agosto. Piracicaba-SP.
Mammalia	Perissodactyla	Tapiridae	Tapirus	Tapirus terrestris (Linnaeus, 1758)	anta	VU	VU	RPPN Buraco das Araras	Riparian Forest and Dry Forest	Cerrado	Rio Miranda/Paraguai	Brasil/MS	Jardim	-21.4936	-56.4189	Programa de Incentivo às RPPNs. 2008.Plano de Manejo da RPPN Buraco das Araras. Jardim, MS.
Mammalia	Perissodactyla	Tapiridae	Tapirus	Tapirus terrestris (Linnaeus, 1758)	anta	VU	VU	Fazenda Princesinha	Dry Forest	Cerrado	Rio Miranda/Paraguai	Brasil/MS	Bonito	-21.0833	-57.4833	Caceres, N. C.; Bornschein, M. R.; Lopes, W. H.; Percequillo, A. R. 2007.Mammals of the Bodoque Mountains, southwestern Brazil: an ecological and conservation analysis. Revista Brasileira de Zoologia, v. 24, n. 2, p. 426-435, jun.
Mammalia	Perissodactyla	Tapiridae	Tapirus	Tapirus terrestris (Linnaeus, 1758)	anta	VU	VU	Fazenda Califórnia	Dry Forest	Cerrado	Rio Miranda/Paraguai	Brasil/MS	Bodoquena	-20.7	-56.85	Caceres, N. C.; Bornschein, M. R.; Lopes, W. H.; Percequillo, A. R. Mammals of the Bodoque Mountains, southwestern Brazil: an ecological and conservation analysis. Revista Brasileira de Zoologia, v. 24, n. 2, p. 426-435, jun. 2007.
Mammalia	Perissodactyla	Tapiridae	Tapirus	Tapirus terrestris (Linnaeus, 1758)	anta	VU	VU	Faz. Santa Terezinha	Dry Forest	Cerrado	Rio Miranda/Paraguai	Brasil/MS	Bonito	-20.8333	-56.6167	Caceres, N. C.; Bornschein, M. R.; Lopes, W. H.; Percequillo, A. R. Mammals of the Bodoque Mountains, southwestern Brazil: an ecological and conservation analysis. Revista Brasileira de Zoologia, v. 24, n. 2, p. 426-435, jun. 2007.
Mammalia	Perissodactyla	Tapiridae	Tapirus	Tapirus terrestris (Linnaeus, 1758)	anta	VU	VU	UFN 3	Riparian Forest and Dry Forest	Cerrado	Rio Paraná	Brasil/MS	Três Lagoas	-21.0242	-51.7685	Fibracon Consultoria,Perícias e Projetos Ambientais. 2011-2012. Programa de Monitoramento da Fauna, UFN 3, Relatorio Consolidado, Três Lagoas, MS.
Mammalia	Perissodactyla	Tapiridae	Tapirus	Tapirus terrestris (Linnaeus, 1758)	anta	VU	VU	RPPN São Geraldo	Riparian Forest and Dry Forest	Cerrado	Sucuri/Rio Formoso/Miranda	Brasil/MS	Bonito	-21.266	-56.556	Fibracon Consultoria,Perícias e Projetos Ambientais. 2013. Programa de Monitoramento da RPPN São Geraldo.Relatório Consolidado. Bonito, MS.
Mammalia	Perissodactyla	Tapiridae	Tapirus	Tapirus terrestris (Linnaeus, 1758)	anta	VU	VU	PCH Pedra Branca	Riparian Forest	Cerrado	Rio Sucuriu/Paraná	Brasil/MS	Chapadão do Sul	-19.2567	-52.7897	Fibracon Consultoria, Perícias e Projetos Ambientais.2009.Relatório Consolidado da PCH Pedra Branca.Chapadão do Sul, MS.
Mammalia	Perissodactyla	Tapiridae	Tapirus	Tapirus terrestris (Linnaeus, 1758)	anta	VU	VU	PCH Alto Sucuriú	Riparian Forest	Cerrado	Rio Sucuriu/Paraná	Brasil/MS	Chapadão do Sul	-19.1433	-52.9639	Fibracon Consultoria, Perícias e Projetos Ambientais.2006-2009.Relatório Consolidado da PCH Alto Sucuriú.Chapadão do Sul, MS.
Mammalia	Perissodactyla	Tapiridae	Tapirus	Tapirus terrestris (Linnaeus, 1758)	anta	VU	VU	Usina Rio Parana	Riparian Forest	Mata Atlântica	Rio Paraná	Brasil/MS	Eldorado	-23.63	-54.2203	Fibracon Consultoria, Perícias e Projetos Ambientais.2006-2009.Relatório Consolidado Usina Rio Parana.Eldorado. MS.
Mammalia	Perissodactyla	Tapiridae	Tapirus	Tapirus terrestris (Linnaeus, 1758)	anta	VU	VU	PHC Ponte Alta	Riparian Forest	Cerrado	Rio Sucuriú/Paraná	Brasil/MS	São Gabriel	-20.9386	-52.4753	Fibracon Consultoria, Perícias e Projetos Ambientais.2010.Relatório Consolidado da PCH Ponte Alta.Sao Gabriel Do Oeste. MS.
Mammalia	Artiodactyla	Tayassuidae	Tayassu	Tayassu pecari (Link, 1795)	queixada	VU	VU	UHE Porto Galeano	Riparian Forest	Cerrado	Rio Sucuriu/Rio Paraná	Brasil/MS	Três Lagoas	-20.0592	-52.1657	Fibracon Consultoria, Perícias e Projetos Ambientais.2010.Relatório Consolidado da UHE Porto Galeano.Três Lagoas, MS.
Mammalia	Artiodactyla	Tayassuidae	Tayassu	Tayassu pecari (Link, 1795)	queixada	VU	VU	PCH Pedra Branca	Riparian Forest	Cerrado	Rio Sucuriu/Rio Paraná	Brasil/MS	Chapadão do Sul	-19.2567	-52.7897	Fibracon Consultoria, Perícias e Projetos Ambientais.2009.Relatório Consolidado da PCH Pedra Branca.Chapadão do Sul, MS.
Mammalia	Artiodactyla	Tayassuidae	Tayassu	Tayassu pecari (Link, 1795)	queixada	VU	VU	Nhecolândia	Dry Forest/Riparian Forest and Grassland	Pantanal	Paraguai	Brasil/MS	Corumba	-0.0019	-56.6	Cáceres, N. C., J. Casella, W. H. Lopes, M. N. Godoi, and C. Roman. Hn press. Inventário da Mastofauna Terrestre do Corredor Serra de Maracajú-Negro. in Inventário Rápido da Biodiversidade do Corredor Serra de maracajú-Negro.
Mammalia	Artiodactyla	Tayassuidae	Tayassu	Tayassu pecari (Link, 1795)	queixada	VU	VU	Faz. Santa Emília	Dry Forest/Riparian Forest and Grassland	Pantanal	Paraguai	Brasil/MS	Aquidauana	-19.5	-55.6167	Sicuro, F. L. ; Oliveira, L. F. B. 2002. COEXISTENCE OF PECCARIES AND FERAL HOGS IN THE BRAZILIAN PANTANAL WETLAND: AN ECOMORPHOLOGICAL VIEW. Journal of Mammalogy 83(1): 207–215
Mammalia	Artiodactyla	Tayassuidae	Tayassu	Tayassu pecari (Link, 1795)	queixada	VU	VU	IPPAN-UNIDERP	Dry Forest/Riparian Forest and Grassland	Pantanal	Paraguai	Brasil/MS	Corumbá	-19.505	-55.6125	Trolle, M. (2003). "Mammal survey in the southeastern Pantanal, Brazil." Biodiversity and Conservation 12: 823–836.
Mammalia	Artiodactyla	Tayassuidae	Tayassu	Tayassu pecari (Link, 1795)	queixada	VU	VU	Faz. Rio Negro	Dry Forest/Riparian Forest and Grassland	Pantanal	Paraguai	Brasil/MS	Aquidauana	-19.5	-56.2833	Mamede, S. B. (2004). Diversidade, abundância, sazonalidade e conservação da mastofauna terrestre do Pantanal do Negro. Campo Grande-MS, UNIDERP: 39p.
Mammalia	Artiodactyla	Tayassuidae	Tayassu	Tayassu pecari (Link, 1795)	queixada	VU	VU	Pousada Flor de Pequi	Riparian Forest and Dry Forest	Pantanal	Paraguai	Brasil/MS	Corumbá	-19.7378	-55.1478	Donatti, C., M. Galetti, et al. (2004). Fruits and frugivores in the Pantanal. Annual Report 2004: Pantanal Conservation Research Initiative, Earthwatch Institute: 15-21.
Mammalia	Artiodactyla	Tayassuidae	Tayassu	Tayassu pecari (Link, 1795)	queixada	VU	VU	Fazenda Santana ecotono do bioma Pantanal	Riparian Forest and Dry Forest	Pantanal	Paraguai	Brasil/MS	Corumbá	-19.6289	-55.6033	Cáceres, N. C., J. Casella, W. H. Lopes, M. N. Godoi, and C. Roman. Hn press. Inventário da Mastofauna Terrestre do Corredor Serra de Maracajú-Negro. in Inventário Rápido da Biodiversidade do Corredor Serra de maracajú-Negro.
Mammalia	Artiodactyla	Tayassuidae	Tayassu	Tayassu pecari (Link, 1795)	queixada	VU	VU	Fazenda Santana ecotono entre Cerrado e Pantanal	Riparian Forest and Dry Forest	Pantanal	Paraguai	Brasil/MS	Corumbá	-20.06	-55.6056	Cáceres, N. C., J. Casella, W. H. Lopes, M. N. Godoi, and C. Roman. Hn press. Inventário da Mastofauna Terrestre do Corredor Serra de Maracajú-Negro. in Inventário Rápido da Biodiversidade do Corredor Serra de maracajú-Negro.
Mammalia	Artiodactyla	Tayassuidae	Tayassu	Tayassu pecari (Link, 1795)	queixada	VU	VU	RPPN Nhumirim	Riparian Forest and Dry Forest	Pantanal	Paraguai	Brasil/MS	Corumbá	-18.9833	-56.9833	Cáceres, N. C., J. Casella, W. H. Lopes, M. N. Godoi, and C. Roman. Hn press. Inventário da Mastofauna Terrestre do Corredor Serra de Maracajú-Negro. in Inventário Rápido da Biodiversidade do Corredor Serra de maracajú-Negro.
Mammalia	Artiodactyla	Tayassuidae	Tayassu	Tayassu pecari (Link, 1795)	queixada	VU	VU	RPPN Fazenda Rio Negro	Riparian Forest and Dry Forest	Pantanal	Paraguai	Brasil/MS	Aquidauana	-19.5817	-56.2506	Alho, C. J. R., T. E. Lacher-Junior, Z. M. S. Campos, and H. C. Gonçalves. 1987. Mamíferos da RPPN Nhumirim, sub região de Nhecolândia, Pantanal do Mato Grosso do Sul. 1 - Levantamento preliminar de espécies. Revista Brasileira de Zoologia 4:151-164.
Mammalia	Artiodactyla	Tayassuidae	Tayassu	Tayassu pecari (Link, 1795)	queixada	VU	VU	Usina Naviraí S/A - Acucar e Alcool	Riparian Forest and Dry Forest	Mata Atlântica	Rio Amambai/Paraná	Brasil/MS	Naviraí	-23.1319	-54.2025	Toposat Ambiental. Infinity Bio-energy. Estudo de Impacto Ambiental. Usina Naviraí S/A - Açúcar e Álcool. Volume II. 2007. Naviraí, MS.
Mammalia	Artiodactyla	Tayassuidae	Tayassu	Tayassu pecari (Link, 1795)	queixada	VU	VU	Parque Estadal Nascentes do Rio Taquari	Riparian Forest and Dry Forest	Cerrado	Paraná/Paraguai	Brasil/MS	Costa Rica/Alcinópolis	-18.22	-53.329	IMASUL. Projeto GEF Pantanal/Alto Paraguai. 2003.Plano de Manejo do Parque Estadual das Nacentes do Rio Taquari. Encarte 2 - Análise Regional. MS.
Mammalia	Artiodactyla	Tayassuidae	Tayassu	Tayassu pecari (Link, 1795)	queixada	VU	VU	Parque Estadal Pantanal do Rio Negro	Riparian Forest and Dry Forest	Pantanal	Paraguai	Brasil/MS	Aquidauana/Corumbá	-19.646	-56.646	Imasul.2006.Plano de Manejo do Parque Estadual do Pantanal do Rio Negro. Encarte 3 - Análise da UC. MS.
Mammalia	Artiodactyla	Tayassuidae	Tayassu	Tayassu pecari (Link, 1795)	queixada	VU	VU	Parque Estadual Várzeas do Ivinhema	Riparian Forest/Dry Forest/Grassland and Exotic Pasture	Mata Atlântica	Rio Ivinhema/Paraná	Brasil/MS	Taquarussu Jateí e Naviraí	-22.786	-53.592	Imasul.2008. Plano de Manejo do Parque Estadual das Várzeas do Rio Ivinhema. Encarte 5 - Análise da UC. Campo Grande, MS.
Mammalia	Artiodactyla	Tayassuidae	Tayassu	Tayassu pecari (Link, 1795)	queixada	VU	VU	Assentamento Canaa - RPPN Cara da Onça	Riparian Forest and Dry Forest	Cerrado	Rio Miranda/Paraguai	Brasil/MS	Bodoquena	-20.7378	-56.7375	Bionúcleo. 2010.Plano de Manejo - RPPN Cara da Onça. Bodoquena, MS.
Mammalia	Artiodactyla	Tayassuidae	Tayassu	Tayassu pecari (Link, 1795)	queixada	VU	VU	RPPN Xodo do Vo Ruy	Dry Forest and Exotic Pasture	Cerrado	Rio Miranda/Paraguai	Brasil/MS	Jardim	-21.8256	-56.0181	Bionúcleo. Plano de Manejo - RPPN Xodó do Vô Ruy. 2010. Jardim, MS.
Mammalia	Artiodactyla	Tayassuidae	Tayassu	Tayassu pecari (Link, 1795)	queixada	VU	VU	RPPN Fazenda Rio Negro	Riparian Forest/Dry Forest/Grassland and Exotic Pasture	Cerrado	Rio Negro/Paraguai	Brasil/MS	Aquidauana	-19.5747	-56.2436	Mamede, S. B. 2004. Diversidade, abundância, sazonalidade e conservação da mastofauna terrestre do Pantanal do Negro. Campo Grande-MS, UNIDERP: 39p.
Mammalia	Artiodactyla	Tayassuidae	Tayassu	Tayassu pecari (Link, 1795)	queixada	VU	VU	UFN-3	Dry Forest and Exotic Pasture	Cerrado	Rio Paraná	Brasil/MS	Três Lagoas	-21.0242	-51.7685	Fibracon Consultoria,Perícias e Projetos Ambientais. 2011-2012. Programa de Monitoramento da Fauna, UFN 3, Relatorio Consolidado, Três Lagoas, MS.
Mammalia	Artiodactyla	Tayassuidae	Tayassu	Tayassu pecari (Link, 1795)	queixada	VU	VU	RPPN São Geraldo	Riparian Forest and Dry Forest	Cerrado	Sucuri/Rio Formoso/Miranda	Brasil/MS	Bonito	-21.266	-56.556	Fibracon Consultoria,Perícias e Projetos Ambientais. 2013. Programa de Monitoramento da RPPN São Geraldo.Relatório Consolidado. Bonito, MS.
Mammalia	Artiodactyla	Tayassuidae	Tayassu	Tayassu pecari (Link, 1795)	queixada	VU	VU	UHE Porto Galeano	Riparian Forest	Cerrado	Rio Sucuriu/Rio Paraná	Brasil/MS	Três Lagoas	-20.0592	-52.1657	Fibracon Consultoria, Perícias e Projetos Ambientais.2010.Relatório Consolidado da UHE Porto Galeano.Três Lagoas, MS.
Mammalia	Artiodactyla	Tayassuidae	Tayassu	Tayassu pecari (Link, 1795)	queixada	VU	VU	Chaco	Stepp Savannah	Pantanal	Paraguai	Brasil/MS	Porto Murtinho	-21.92	-55.7	Oikos, Cooperativa de Trabalho Sócio Ambiental.2007.Caracterização Ecológica de Área Prioritária a Conservação do Chaco Pantaneiro, Porto Murtinho, MS, /Fundação O Boticário de Proteção a Natureza, Campo Grande.
Mammalia	Artiodactyla	Tayassuidae	Tayassu	Tayassu pecari (Link, 1795)	queixada	VU	VU	Fazenda Pantano	Riparian Forest and Dry Forest	Cerrado	Rio da Prata	Brasil/MS	Ribas do Rio Pardo	-21.0024	-53.8136	Casa da Floresta Acessoria Ambiental. Frigg. 2012.Primeiro relatório de fauna e flora - Fazenda Pantano. Ribas do Rio Pardo, MS. Agosto. Piracicaba-SP.
Mammalia	Artiodactyla	Tayassuidae	Tayassu	Tayassu pecari (Link, 1795)	queixada	VU	VU	Fazenda Princesinha	Dry Forest	Cerrado	Rio Miranda/Paraguai	Brasil/MS	Bonito	-21.0833	-57.4833	Caceres, N. C.; Bornschein, M. R.; Lopes, W. H.; Percequillo, A. R.2007. Mammals of the Bodoque Mountains, southwestern Brazil: an ecological and conservation analysis. Revista Brasileira de Zoologia, v. 24, n. 2, p. 426-435.
Mammalia	Artiodactyla	Tayassuidae	Tayassu	Tayassu pecari (Link, 1795)	queixada	VU	VU	Fazenda California	Dry Forest	Cerrado	Rio Miranda/Paraguai	Brasil/MS	Bodoquena	-20.7	-56.85	Caceres, N. C.; Bornschein, M. R.; Lopes, W. H.; Percequillo, A. R.2007. Mammals of the Bodoque Mountains, southwestern Brazil: an ecological and conservation analysis. Revista Brasileira de Zoologia, v. 24, n. 2, p. 426-435.
Mammalia	Artiodactyla	Tayassuidae	Tayassu	Tayassu pecari (Link, 1795)	queixada	VU	VU	Faz. Santa Terezinha	Dry Forest	Cerrado	Rio Miranda/Paraguai	Brasil/MS	Bonito	-20.8333	-56.6167	Caceres, N. C.; Bornschein, M. R.; Lopes, W. H.; Percequillo, A. R.2007. Mammals of the Bodoque Mountains, southwestern Brazil: an ecological and conservation analysis. Revista Brasileira de Zoologia, v. 24, n. 2, p. 426-435.
Mammalia	Artiodactyla	Tayassuidae	Tayassu	Tayassu pecari (Link, 1795)	queixada	VU	VU	PHC Ponte Alta	Dry Forest	Cerrado	Rio Sucuriú/Paraná	Brasil/MS	São Gabriel	-20.9386	-52.4753	Fibracon Consultoria, Perícias e Projetos Ambientais.2010.Relatório Consolidado da PCH Ponte Alta.Sao Gabriel Do Oeste. MS.
Mammalia	Didelphimorphia	Didelphidae	Thylamys	Thylamys macrurus (Olfers, 1818)	cuíca	EN	NT	RPPN Fazenda Rio Negro	Dry Forest/Riparian Forest and Grassland	Pantanal	Paraguai	Brasil/MS	Aquidauana	-19.9622	-53.5511	Rademaker, V., N. Olifiers, et al. (2004). Health status and population ecology of small mammals in the Pantanal. Annual Report 2004: Pantanal Conservation Research Initiative, Earthwatch Institute: 55-62.
Mammalia	Didelphimorphia	Didelphidae	Thylamys	Thylamys macrurus (Olfers, 1818)	cuíca	EN	NT	Fazenda California	Dry Forest/Riparian Forest and Grassland	Cerrado	Entorno	Brasil/MS	Bodoquena	-20.7	-56.85	Caceres, N. C.; Bornschein, M. R.; Lopes, W. H.; Percequillo, A. R.2007. Mammals of the Bodoque Mountains, southwestern Brazil: an ecological and conservation analysis. Revista Brasileira de Zoologia, v. 24, n. 2, p. 426-435.
Mammalia	Didelphimorphia	Didelphidae	Thylamys	Thylamys macrurus (Olfers, 1818)	cuíca	EN	NT	Fazendo Triunfo - BRENCO Cia. Brasileira de Energia S/A	Dry Forest/Riparian Forest and Grassland	Cerrado	Rio Sucuriú/Paraná	Brasil/MS	Costa Rica	-18.7	-56.85	DBM Construtora e Consultoria Técnica. Estudo de Impacto Ambiental - BRENCO Companhia Brasileira de Energia Renovável S/A. 2008. Costa Rica, MS.
Mammalia	Didelphimorphia	Didelphidae	Thylamys	Thylamys macrurus (Olfers, 1818)	cuíca	EN	NT	RPPN Fazenda Cabeceira do Prata	Dry Forest/Riparian Forest and Grassland	Cerrado	Rio Miranda/Paraguai	Brasil/MS	Jardim	-21.4653	-56.4408	Programa de Incentivo às RPPNs. Diagnóstico e Plano de Manejo da RPPN Fazenda Cabeceira do Prata. 2007. Jardim, MS.
Mammalia	Didelphimorphia	Didelphidae	Thylamys	Thylamys macrurus (Olfers, 1818)	cuíca	EN	NT	Fazenda Princesinha	Dry Forest	Cerrado	Rio Miranda/Paraguai	Brasil/MS	Bonito	-21.0833	-57.4833	Caceres, N. C.; Bornschein, M. R.; Lopes, W. H.; Percequillo, A. R.2007. Mammals of the Bodoque Mountains, southwestern Brazil: an ecological and conservation analysis. Revista Brasileira de Zoologia, v. 24, n. 2, p. 426-435.
Mammalia	Didelphimorphia	Didelphidae	Thylamys	Thylamys macrurus (Olfers, 1818)	cuíca	EN	NT	Faz. Santa Terezinha	Dry Forest	Cerrado	Rio Miranda/Paraguai	Brasil/MS	Bonito	-20.8333	-56.6167	Caceres, N. C.; Bornschein, M. R.; Lopes, W. H.; Percequillo, A. R.2007. Mammals of the Bodoque Mountains, southwestern Brazil: an ecological and conservation analysis. Revista Brasileira de Zoologia, v. 24, n. 2, p. 426-435.
Mammalia	Didelphimorphia	Didelphidae	Thylamys	Thylamys macrurus (Olfers, 1818)	cuíca	EN	NT	PCH Verde 4 A	Riparian Forest	Cerrado	Rio verde/Parana	Brasil/MS	Água Clara	-19.8	-53.39	Fibracon Consultoria, Perícias e Projetos Ambientais.2010.Relatório Consolidado da PCH Verde 4 A. Agua Clara. MS.
Mammalia	Xenarthra	Dasypodidae	Tolypeutes	Tolypeutes matacus (Desmarest, 1804)	tatu-bola	None	NT	Serra do Amolar	Riparian Forest and Dry Forest	Cerrado	Pantanal/Paraguai	Brasil/MS	Corumbá	-19.15	-57.6333	Rodrigues, F. H. G.; Medri, I. M.; Tomas, W. M.; Mourão, G. M. 2002. Revisão do conhecimento sobre ocorrência e distribuição de mamíferos do Pantanal.Embrapa Pantanal. Documentos, 38. Corumbá Embrapa Pantanal. 41p
Mammalia	Xenarthra	Dasypodidae	Tolypeutes	Tolypeutes matacus (Desmarest, 1804)	tatu-bola	None	NT	RPPN Nhumirim	Riparian Forest and Dry Forest	Pantanal	Pantanal/Paraguai	Brasil/MS	Corumbá	-18.9833	-56.9833	Rodrigues, F. H. G.; Medri, I. M.; Tomas, W. M.; Mourão, G. M. 2002. Revisão do conhecimento sobre ocorrência e distribuição de mamíferos do Pantanal.Embrapa Pantanal. Documentos, 38. Corumbá Embrapa Pantanal. 41p
Mammalia	Xenarthra	Dasypodidae	Tolypeutes	Tolypeutes matacus (Desmarest, 1804)	tatu-bola	None	NT	UFN -3	Riparian Forest and Dry Forest	Cerrado	Paraná	Brasil/MS	Três Lagoas	-21.0242	-51.7685	Fibracon Consultoria,Perícias e Projetos Ambientais. 2011-2012. Programa de Monitoramento da Fauna, UFN 3, Relatorio Consolidado, Três Lagoas, MS.
Mammalia	Xenarthra	Dasypodidae	Tolypeutes	Tolypeutes matacus (Desmarest, 1804)	tatu-bola	None	NT	PCH Pedra Branca	Riparian Forest	Cerrado	Paraná	Brasil/MS	Chapadão do Sul	-19.2567	-52.7897	Fibracon Consultoria, Perícias e Projetos Ambientais.2009.Relatório Consolidado da PCH Pedra Branca.Chapadão do Sul, MS.
Mammalia	Xenarthra	Dasypodidae	Tolypeutes	Tolypeutes matacus (Desmarest, 1804)	tatu-bola	None	NT	Fazenda Mimoso	Dry Forest	Cerrado	Paraná	Brasil/MS	Paraíso/Costa Rica	-19.0494	-52.8742	Pagotto, T. C. S.; Souza, P. R. 2006. Biodiversidade do Complexo Aporé-Sucuriú: subsídios à conservação e ao manejo do Cerrado. Ed. UFMS. 308p. Campo Grande, MS.
Mammalia	Xenarthra	Dasypodidae	Tolypeutes	Tolypeutes matacus (Desmarest, 1804)	tatu-bola	None	NT	RPPN Eliezer Batista	Riparian Forest and Dry Forest	Pantanal	Pantanal/Paraguai	Brasil/MS	Corumbá	-19.09	-57.47	Instituto Homem Pantaneiro.2011.Plano de Manejo da RPPN Eliezer Batista.Corumba.MS
Mammalia	Xenarthra	Dasypodidae	Tolypeutes	Tolypeutes matacus (Desmarest, 1804)	tatu-bola	None	NT	PHC Ponte Alta	Riparian Forest	Cerrado	Rio Sucuriú/Paraná	Brasil/MS	São Gabriel	-20.9386	-52.4753	Fibracon Consultoria, Perícias e Projetos Ambientais.2010.Relatório Consolidado da PCH Ponte Alta.Sao Gabriel Do Oeste. MS.
Mammalia	Xenarthra	Dasypodidae	Tolypeutes	Tolypeutes matacus (Desmarest, 1804)	tatu-bola	None	NT	Rio Cênico Rotas Monoeiras	Riparian Forest	Cerrado	Rio Coxim/Paraguai	Brasil/MS	Coxim	-19.3679	-54.2	Fibracon Consultoria Pericias e Projetos Ambientais.2014. Plano de Manejo do Rio Cenico Rotas Monçoeiras.Campo Grande.MS
Mammalia	Xenarthra	Dasypodidae	Tolypeutes	Tolypeutes matacus (Desmarest, 1804)	tatu-bola	None	NT	PCH Verde 4 A	Riparian Forest	Cerrado	Rio verde/Parana	Brasil/MS	Água Clara	-19.8	-53.39	Fibracon Consultoria, Perícias e Projetos Ambientais.2010.Relatório Consolidado da PCH Verde 4 A. Agua Clara. MS.
